# Supplementary material for: Characterization and comparative analysis of the Escherichia marmotae M-12 isolate from bank vole (Myodes glareolus)
Source: Sci Rep. 2023 Aug 25;13:13949. doi: 10.1038/s41598-023-41223-0 (PMC10457355; doi:10.1038/s41598-023-41223-0)
Supplement: Supplementary file 1 — Supplementary Table S1. [file 41598_2023_41223_MOESM1_ESM.xlsx]

## Sheet: Лист1
Table S1. Genomes of E. marmotae isolates used.
NCBI RefSeq assembly	Strain	Host	Host health state	Sourse/localisation
GCF_016530545.1	6-77	Human	Diseased	Urinary tract infection
GCF_902709585.1	H1-003-0086-C-F			Blood
GCF_001561675.1	B116
GCF_900499915.1	895B			Rectal swab
GCF_002573245.1	12b_Esco_HA-NL
GCF_002573255.1	12_Esco_HA-NL
GCF_013392385.1	BS116-C
GCF_011751205.1	UMB2500_14			Missing
GCF_916397085.1	HUSEmarmC2			Urine
GCF_916398445.1	HUSEmarmC3			Urine
GCF_916400015.1	HUSEmarmC1			Spondylodiscitis
GCF_916401145.1	HUSEmarmC4a			Blood
GCF_916401445.1	HUSEmarmC4b			Pus
GCF_014878825.1	UoL_22	Animal		Feline urine
GCF_021373435.1	MVC186			Canine milk
GCF_021373445.1	MVC382			Canine Swab from L tympanic bulla
GCF_021373315.1	MVC381			Canine Swab from L tympanic bulla
GCF_014331505.1	EC115		Healthy	Wild boar diaphragm
GCF_014331035.1	EC237			Wild boar diaphragm
GCF_014330995.1	EC245			Wild boar diaphragm
GCF_013363435.1	E690			Cow rectal feces
GCF_013636045.1	RHB42-C09			Sheep feces
GCF_013636235.1	RHB24-C12			Sheep feces
GCF_019841225.1	C21-1			Chicken feces
GCF_019841245.1	C14-7
GCF_019841255.1	C8-5
GCF_019841305.1	C5-10
GCF_019840275.1	C15-3
GCF_019840725.1	C6-9
GCF_019841085.1	C9-9
GCF_022592155.1	W49-2			Red deer meat
GCF_000807695.1	HT073016			Fecal of Marmota himalayana
GCF_003358385.1	SC345	Enviromental	NA	Waterline
GCF_003358405.1	SC344
GCF_003358435.1	SC342
GCF_003358465.1	SC341
GCF_003358535.1	SC337
GCF_003358645.1	SC331
GCF_003358665.1	SC329
GCF_003358755.1	SC326
GCF_003358775.1	SC330
GCF_013732895.1	RHBSTW-00814			Freshwater sample from upstream of wastewater treatment plant
GCF_013745515.1	RHBSTW-00777
GCF_013746655.1	RHBSTW-00605
GCF_014103465.1	RHBSTW-00604
GCF_014103665.1	RHBSTW-00265
GCF_014103675.1	RHBSTW-00263
GCF_002109985.1	E1118	Missing
GCF_900637015.1	NCTC:11133
GCF_900636405.1	NCTC8196
GCF_014332865.1	1374a
