# Supplementary material for: Characterization and comparative analysis of the Escherichia marmotae M-12 isolate from bank vole (Myodes glareolus)
Source: Sci Rep. 2023 Aug 25;13:13949. doi: 10.1038/s41598-023-41223-0 (PMC10457355; doi:10.1038/s41598-023-41223-0)
Supplement: Supplementary file 2 — Supplementary Table S2. [file 41598_2023_41223_MOESM2_ESM.xlsx]

## Sheet: Лист1
Table S2. Comparative analysis of E. marmotae virulence factors.
Category	VFs	Esherichia marmotae strains
		Animal isolates		Human isolates													Animal isolates																		Enviromental isolates
		lungs of the bank vole (Myodes glareolus)	Fecal of Marmota himalayana	Urinary tract infection	Blood		Rectal swab				Human hospital isolates						Feline urine	Canine milk	Canin swab from L tympanic bulla		Wild boar			Cow meat	Pooled sheep faecal samples collected from floor of farm		Chicken feces							Red deer meat	Waterline									Freshwater sample from upstream of wastewater treatment plant
											missing	Urine	Urine	Spondylodiscitis	Blood	Pus
		M-12	HT073016 (T)	6-77	H1-003-0086-C-F	B116	895B	12b_Esco_HA-NL	12_Esco_HA-NL	BS116-C	UMB2500_14	HUSEmarmC2	HUSEmarmC3	HUSEmarmC1	HUSEmarmC4a	HUSEmarmC4b	UoL_22	MVC186	MVC382	MVC381	EC115	EC237	EC245	E690	RHB42-C09	RHB24-C12	C21-1	C14-7	C8-5	C5-10	C15-3	C6-9	C9-9	W49-2	SC345	SC344	SC342	SC341	SC337	SC331	SC329	SC326	SC330	RHBSTW-00814	RHBSTW-00777	RHBSTW-00605	RHBSTW-00604	RHBSTW-00265	RHBSTW-00263
		GCF_029102925.1	GCF_000807695.1	GCF_016530545.1	GCF_902709585.1	GCF_001561675.1	GCF_900499915.1	GCF_002573245.1	GCF_002573255.1	GCF_013392385.1	GCF_011751205.1	GCF_916397085.1	GCF_916398445.1	GCF_916400015.1	GCF_916401145.1	GCF_916401445.1	GCF_014878825.1	GCF_021373435.1	GCF_021373445.1	GCF_021373315.1	GCF_014331505.1	GCF_014331035.1	GCF_014330995.1	GCF_013363435.1	GCF_013636045.1	GCF_013636235.1	GCF_019841225.1	GCF_019841245.1	GCF_019841255.1	GCF_019841305.1	GCF_019840275.1	GCF_019840725.1	GCF_019841085.1	GCF_022592155.1	GCF_003358385.1	GCF_003358405.1	GCF_003358435.1	GCF_003358465.1	GCF_003358535.1	GCF_003358645.1	GCF_003358665.1	GCF_003358755.1	GCF_003358775.1	GCF_013732895.1	GCF_013745515.1	GCF_013746655.1	GCF_014103465.1	GCF_014103665.1	GCF_014103675.1
Cholera enterotoxin	VFG000108(gb|WP_000593522) (ctxB) cholera enterotoxin, B subunit [CT (VF0128) - Exotoxin (VFC0235)] [Vibrio cholerae O1 biovar El Tor str, N16961]	0	0	0	0	0	0	0	0	0	0	0	0	0	0	0	0	0	0	0	0	67.826	0	0	0	0	0	0	0	0	0	0	0	0	0	0	0	0	0	0	0	0	0	0	0	0	0	0	0
Hemolysins	VFG000907(gb|WP_000376545) (hlyB) Hemolysin B [-Hemolysin (VF0225) - Exotoxin (VFC0235)] [Escherichia coli CFT073]	0	0	68.24	0	0	0	0	0	0	0	0	0	0	0	0	0	0	0	0	0	0	0	0	0	0	0	0	0	0	0	0	0	0	0	0	0	0	0	0	0	0	0	0	0	0	0	0	0
Biofilm formation	VFG018241(gb|WP_001130227) (luxS) S-ribosylhomocysteinase [AI-2 (VF0406) - Biofilm (VFC0271)] [Vibrio cholerae O1 biovar El Tor str, N16961]	72.515	72.515	72.515	72.515	72.515	72.515	72.515	72.515	72.515	72.515	72.515	72.515	72.515	72.515	72.515	72.515	72.515	72.515	72.515	72.515	72.515	72.515	71.93	72.515	72.515	72.515	72.515	72.515	72.515	72.515	72.515	72.515	72.515	72.515	72.515	72.515	71.93	71.93	72.515	71.93	72.515	71.93	71.93	72.515	72.515	72.515	72.515	72.515
	VFG000121(gb|NP_249453) (algU) alginate biosynthesis protein AlgZ/FimS [Alginate (VF0091) - Biofilm (VFC0271)] [Pseudomonas aeruginosa PAO1]	65.969	65.969	65.969	65.969	65.969	65.969	65.969	65.969	65.969	65.969	65.969	65.969	65.969	65.969	65.969	65.969	65.969	65.969	65.969	65.969	65.969	65.969	65.969	65.969	65.969	65.969	65.969	65.969	65.969	66.492	65.969	65.969	65.969	65.969	65.969	65.969	65.969	65.969	65.969	65.969	65.969	65.969	65.445	65.969	65.969	65.969	65.969	65.969
Capsule	VFG048819(gb|WP_014907234) (KP1_RS17280) mannose-1-phosphate guanylyltransferase/mannose-6-phosphate isomerase [Capsule (VF0560) - Immune modulation (VFC0258)] [Klebsiella pneumoniae subsp, pneumoniae NTUH-K2044]	60.805	61.441	60.805	60.805	60.805	60.805	60.805	60.805	60.805	60.805	60.805	60.805	60.805	60.805	60.805	60.805	60.805	60.805	60.805	60.805	60.805	60.805	60.593	60.805	60.805	61.441	60.805	61.229	61.441	61.441	61.441	61.229	60.805	61.017	61.017	61.017	60.805	60.805	61.017	60.805	61.017	60.805	60.805	60.805	60.805	60.805	60.805	60.805
	VFG048852(gb|WP_015875022) (KP1_RS17295) glycosyltransferase WbuB [Capsule (VF0560) - Immune modulation (VFC0258)] [Klebsiella pneumoniae subsp, pneumoniae NTUH-K2044]	61.179	61.671	60.934	61.179	61.179	60.934	60.934	60.934	60.934	61.179	61.179	61.179	61.179	61.179	61.179	61.179	61.179	61.179	61.179	60.934	61.179	61.179	61.179	60.934	61.179	61.671	61.179	61.671	61.671	61.671	61.671	61.671	60.934	63.145	63.145	63.145	61.179	61.179	63.145	61.179	63.145	61.179	61.179	61.179	60.934	60.934	61.179	61.179
	VFG048874(gb|WP_041937789) (KP1_RS17305) GDP-L-fucose synthase [Capsule (VF0560) - Immune modulation (VFC0258)] [Klebsiella pneumoniae subsp, pneumoniae NTUH-K2044]	77.673	77.673	77.358	77.673	77.987	77.358	77.358	77.358	77.358	77.673	77.673	77.673	77.673	77.358	77.358	77.987	77.673	77.987	77.987	77.673	77.358	77.673	77.673	77.673	77.673	78.302	77.673	79.336	78.302	78.302	78.302	77.987	77.673	77.987	77.987	77.987	77.358	77.358	77.987	77.358	77.987	77.358	77.358	77.673	77.673	77.673	77.673	77.673
	VFG048972(gb|WP_014907221) (KP1_RS17340) polysaccharide export protein [Capsule (VF0560) - Immune modulation (VFC0258)] [Klebsiella pneumoniae subsp, pneumoniae NTUH-K2044]	71.883	71.883	64.38	64.38	64.38	64.38	64.38	64.38	64.38	64.38	64.644	64.38	64.38	64.38	64.38	64.38	64.38	64.38	64.38	64.644	71.883	64.38	64.38	64.38	64.38	64.908	71.883	64.908	71.883	64.908	64.908	65.172	64.38	64.908	64.908	64.908	64.38	64.38	64.908	64.38	64.908	64.38	64.38	64.38	64.38	64.38	64.38	64.38
	VFG048808(gb|WP_004899416) (KP1_3702)rfbK1) O9 family phosphomannomutase RfbK1 [Capsule (VF0560) - Immune modulation (VFC0258)] [Klebsiella pneumoniae subsp, pneumoniae NTUH-K2044]	75.604	76.264	75.385	75.604	75.604	75.385	75.385	75.385	75.385	75.604	75.114	75.439	75.604	0	75.658	75.604	75.604	75.604	75.604	75.385	75.165	75.385	75.604	75.385	75.604	76.264	75.604	76.264	76.264	76.264	76.264	76.264	75.604	77.582	77.582	77.582	75.385	75.385	77.582	75.385	77.582	75.385	75.165	75.604	75.604	75.604	75.604	75.604
	VFG048830(gb|WP_014907233) (KP1_3702)gndA) NADP-dependent phosphogluconate dehydrogenase [Capsule (VF0560) - Immune modulation (VFC0258)] [Klebsiella pneumoniae subsp, pneumoniae NTUH-K2044]	94.872	95.513	95.299	95.299	95.085	95.085	95.299	95.299	95.299	95.085	95.085	95.299	95.085	95.299	95.299	95.085	95.085	95.085	95.085	95.085	95.299	95.085	95.299	95.299	95.299	95.085	95.085	95.299	93.75	95.085	95.085	94.658	95.299	94.872	94.872	94.872	95.299	95.299	94.872	95.299	94.872	95.299	95.085	95.085	95.299	95.299	95.299	95.299
	VFG049007(gb|WP_002911561) (rcsA) transcriptional activator for ctr capsule biosynthesis [RcsAB (VF0571) - Regulation (VFC0301)] [Klebsiella pneumoniae subsp, pneumoniae NTUH-K2044]	67.633	67.633	67.633	67.633	67.633	68.116	67.633	67.633	67.633	67.633	0	67.633	67.633	67.633	67.633	67.633	67.633	67.633	67.633	67.633	67.633	67.633	67.633	67.633	67.633	67.633	67.633	67.633	67.633	67.633	67.633	67.633	67.633	67.633	67.633	67.633	67.633	67.633	67.633	67.633	67.633	67.633	67.633	67.633	67.633	67.633	67.633	67.633
	VFG049018(gb|WP_002913007) (rcsB) transcriptional regulator RcsB [RcsAB (VF0571) - Regulation (VFC0301)] [Klebsiella pneumoniae subsp, pneumoniae NTUH-K2044]	97.685	97.685	97.685	97.685	97.685	97.685	97.685	97.685	97.685	97.685	97.685	97.685	97.685	97.685	97.685	97.685	97.685	97.685	97.685	97.685	97.685	97.685	97.685	97.685	97.685	97.685	97.685	97.685	97.685	97.685	97.685	97.685	97.685	97.685	97.685	97.685	97.685	97.685	97.685	97.685	97.685	97.685	97.685	97.685	97.685	97.685	97.685	97.685
	VFG048797(gb|WP_004175261) (ugd) UDP-glucose 6-dehydrogenase [Capsule (VF0560) - Immune modulation (VFC0258)] [Klebsiella pneumoniae subsp, pneumoniae NTUH-K2044]	84.021	89.433	84.021	90.979	70.361	83.763	84.021	84.021	84.021	83.763	84.021	89.948	83.763	89.948	89.948	82.99	83.763	82.99	82.99	83.247	83.763	83.763	84.021	84.021	90.979	83.247	89.948	82.732	91.237	83.247	83.247	91.237	84.021	90.206	90.206	90.206	84.021	84.021	90.206	84.021	90.206	84.021	83.763	83.763	84.021	84.021	90.979	90.979
	VFG048841(gb|WP_014907232) (wcaJ) undecaprenyl-phosphate glucose phosphotransferase [Capsule (VF0560) - Immune modulation (VFC0258)] [Klebsiella pneumoniae subsp, pneumoniae NTUH-K2044]	63.597	64.24	63.812	63.812	63.597	63.812	63.812	63.812	63.812	63.812	63.812	63.812	63.812	63.812	63.812	64.668	63.812	64.668	64.668	63.383	63.597	63.597	63.812	63.812	63.812	64.668	63.812	64.454	64.668	64.668	64.668	64.454	63.812	65.525	65.525	65.525	63.812	63.812	65.525	63.812	65.525	63.812	63.812	63.812	63.812	63.812	63.812	63.812
	VFG048885(gb|WP_014907227) (gmd) GDP-mannose 4,6-dehydratase [Capsule (VF0560) - Immune modulation (VFC0258)] [Klebsiella pneumoniae subsp, pneumoniae NTUH-K2044]	88.378	88.919	88.649	88.378	88.649	88.649	88.649	88.649	88.649	88.649	88.649	88.649	88.649	88.649	88.649	88.649	88.649	88.649	88.649	88.649	88.649	88.649	88.649	88.649	88.378	88.919	88.649	89.106	88.919	88.919	88.919	88.919	88.649	88.378	88.378	88.378	88.649	88.649	88.378	88.649	88.378	88.649	88.649	88.649	88.649	88.649	88.378	88.378
	VFG048990(gb|WP_001741945) (galF) GalU regulator GalF [Capsule (VF0560) - Immune modulation (VFC0258)] [Klebsiella pneumoniae subsp, pneumoniae NTUH-K2044]	88.851	89.527	89.189	88.851	88.851	88.851	89.189	89.189	89.189	88.851	88.851	89.189	88.851	88.851	88.851	89.527	88.851	89.527	89.527	89.189	88.851	89.189	89.189	89.189	88.851	89.189	88.851	89.189	89.041	89.189	89.189	89.527	88.851	91.554	91.554	91.554	88.851	88.851	91.554	88.851	91.554	88.851	88.851	89.189	88.851	88.851	88.851	88.851
	VFG046610(gb|WP_003020688) (rpe) ribulose-phosphate 3-epimerase [Capsule (VF0543) - Immune modulation (VFC0258)] [Francisella tularensis subsp, tularensis SCHU S4]	63.964	63.964	63.964	63.964	63.964	63.964	63.964	63.964	63.964	63.964	63.964	63.964	63.964	63.964	63.964	63.964	63.964	63.964	63.964	63.964	63.964	63.964	63.964	63.964	63.964	63.964	63.964	63.964	63.964	63.964	63.964	63.964	63.964	63.964	63.964	63.964	63.964	63.964	63.964	63.964	63.964	63.964	63.964	63.964	63.964	63.964	63.964	63.964
	VFG037897(gb|WP_001165095) (tviB) Vi polysaccharide biosynthesis UDP-N-acetylglucosamine C-6 dehydrogenase TviB [Capsule (VF0465) - Immune modulation (VFC0258)] [Acinetobacter baumannii ACICU]	0	0	0	0	65.802	0	0	0	0	65.802	0	0	0	0	0	0	65.802	0	0	0	0	0	65.802	0	0	0	0	0	0	0	0	0	0	0	0	0	65.802	65.802	0	65.802	0	65.802	0	0	0	0	0	0
	VFG001301(gb|WP_000459062) (cap8E) type 8 capsular polysaccharide synthesis protein Cap8E [Capsule (VF0003) - Immune modulation (VFC0258)] [Staphylococcus aureus subsp, aureus MW2]	0	0	68.373	0	0	0	68.373	68.373	68.373	0	0	0	0	0	0	68.373	0	68.373	68.373	0	0	68.373	0	68.373	0	0	0	0	0	0	0	0	0	68.976	68.976	68.976	0	0	68.976	0	68.976	0	0	0	0	0	0	0
Siderophores	VFG000923(gb|WP_001034892) (fepA) ferrienterobactin outer membrane transporter [Enterobactin (VF0228) - Nutritional/Metabolic factor (VFC0272)] [Escherichia coli CFT073]	98.66	98.66	98.525	98.66	98.66	98.66	98.391	98.391	98.525	98.525	98.525	98.66	98.66	98.525	98.525	98.66	98.525	98.66	98.66	98.66	98.66	98.66	98.66	98.66	98.66	98.525	98.66	98.525	98.525	98.525	98.525	98.66	98.66	98.66	98.66	98.66	98.66	98.66	98.66	98.66	98.66	98.66	98.66	98.66	98.66	98.66	98.66	98.66
	VFG000924(gb|WP_001234311) (fepB) ferrienterobactin ABC transporter periplasmic binding protein [Enterobactin (VF0228) - Nutritional/Metabolic factor (VFC0272)] [Escherichia coli CFT073]	95.597	95.912	97.02	96.226	95.912	95.912	96.226	96.226	96.226	96.226	95.597	96.226	96.226	95.597	95.597	95.912	95.912	95.912	95.912	96.358	97.02	96.689	96.358	95.912	96.226	96.226	95.912	96.226	96.226	96.226	96.226	95.912	96.226	95.912	95.912	95.912	95.597	95.597	95.912	95.597	95.912	95.597	95.912	96.226	96.226	96.226	96.226	96.226
	VFG000925(gb|WP_000140634) (fepC) ferrienterobactin ABC transporter ATPase [Enterobactin (VF0228) - Nutritional/Metabolic factor (VFC0272)] [Escherichia coli CFT073]	97.417	97.786	97.417	97.786	97.786	97.786	97.417	97.417	97.417	97.786	97.786	97.786	97.786	97.417	97.417	97.786	97.786	97.786	97.786	97.786	97.786	97.786	97.786	97.786	97.786	97.786	97.786	98.155	97.786	97.786	97.786	97.786	97.786	97.786	97.786	97.786	97.786	97.786	97.786	97.786	97.786	97.786	97.786	97.786	97.786	97.786	97.786	97.786
	VFG000926(gb|WP_001443194) (fepD) ferrienterobactin ABC transporter permease [Enterobactin (VF0228) - Nutritional/Metabolic factor (VFC0272)] [Escherichia coli CFT073]	98.802	97.904	98.503	98.802	98.802	98.503	98.503	98.503	98.503	98.802	98.503	98.503	98.802	98.503	98.503	98.802	98.802	98.802	98.802	98.802	98.204	98.503	98.503	98.802	98.802	98.802	98.503	98.503	98.802	98.802	98.802	98.204	98.802	98.802	98.802	98.802	98.503	98.503	98.802	98.503	98.802	98.503	98.503	98.802	98.802	98.802	98.802	98.802
	VFG000927(gb|WP_000096764) (fepE) LPS O-antigen length regulator [Enterobactin (VF0228) - Nutritional/Metabolic factor (VFC0272)] [Escherichia coli CFT073]	87.719	90.716	90.716	90.451	90.451	90.451	90.716	90.716	90.716	90.451	90.451	90.451	90.451	90.186	90.186	90.451	90.451	90.451	90.451	91.247	90.451	90.186	90.451	90.716	90.451	90.716	90.451	92.573	90.451	90.716	90.716	90.451	90.451	90.451	90.451	90.451	90.186	90.186	90.451	90.186	90.451	90.186	90.451	90.451	90.451	90.451	90.451	90.451
	VFG000928(gb|WP_000640938) (fepG) iron-enterobactin ABC transporter permease [Enterobactin (VF0228) - Nutritional/Metabolic factor (VFC0272)] [Escherichia coli CFT073]	96.97	96.364	96.667	96.364	96.667	96.667	96.667	96.667	96.667	96.97	96.97	96.667	96.667	96.667	96.667	96.667	96.97	96.667	96.667	96.667	96.667	96.364	96.667	96.667	96.364	96.667	96.667	96.667	96.667	96.667	96.667	96.667	96.667	96.667	96.667	96.667	96.667	96.667	96.667	96.667	96.667	96.667	96.364	96.667	96.667	96.667	96.364	96.364
	VFG000929(gb|WP_001375021) (entD) phosphopantetheinyl transferase component of enterobactin synthase multienzyme complex [Enterobactin (VF0228) - Nutritional/Metabolic factor (VFC0272)] [Escherichia coli CFT073]	79.126	79.126	79.126	79.126	79.126	78.641	79.126	79.126	79.126	79.126	79.126	79.612	78.641	79.126	79.126	79.126	79.126	79.126	79.126	79.612	79.612	79.126	77.67	78.155	79.126	79.612	79.126	79.126	79.612	79.612	79.612	79.126	78.641	79.126	79.126	79.126	77.67	77.67	79.126	77.67	79.126	77.67	78.155	78.641	78.641	78.641	79.126	79.126
	VFG000930(gb|WP_000077767) (entF) enterobactin synthase multienzyme complex component, ATP-dependent [Enterobactin (VF0228) - Nutritional/Metabolic factor (VFC0272)] [Escherichia coli CFT073]	93.813	93.117	93.349	93.194	93.89	93.117	93.349	93.349	93.349	93.735	93.349	93.813	93.039	93.968	93.968	93.968	93.813	93.968	93.968	93.194	93.194	93.813	93.503	93.349	93.271	94.122	93.349	93.271	94.122	94.122	94.122	93.426	93.813	93.968	93.968	93.968	93.968	93.968	93.968	93.968	93.968	93.968	93.89	93.039	93.813	93.813	93.271	93.271
	VFG000931(gb|WP_001336900) (entC) isochorismate synthase 1 [Enterobactin (VF0228) - Nutritional/Metabolic factor (VFC0272)] [Escherichia coli CFT073]	97.954	97.954	97.698	97.954	97.954	97.954	97.698	97.698	97.698	97.954	97.954	97.698	97.954	97.698	97.698	97.954	98.465	97.954	97.954	97.954	97.954	97.954	97.954	97.698	97.954	97.954	97.954	97.954	97.954	97.954	97.954	97.954	97.954	97.698	97.698	97.698	97.698	97.698	97.698	97.698	97.698	97.698	97.954	97.954	97.954	97.954	97.954	97.954
	VFG000932(gb|WP_000026784) (entE) 2,3-dihydroxybenzoate-AMP ligase component of enterobactin synthase multienzyme complex [Enterobactin (VF0228) - Nutritional/Metabolic factor (VFC0272)] [Escherichia coli CFT073]	96.828	97.015	97.015	97.388	97.201	97.201	97.015	97.015	97.015	97.015	97.388	96.455	96.642	97.201	97.201	97.201	97.201	97.201	97.201	97.201	97.201	97.201	97.201	97.201	97.388	97.015	96.455	96.828	97.015	97.015	97.015	97.015	97.015	97.015	97.015	97.015	97.201	97.201	97.015	97.201	97.015	97.201	97.201	96.642	97.015	97.015	97.388	97.388
	VFG000933(gb|WP_001007140) (entB) isochorismatase [Enterobactin (VF0228) - Nutritional/Metabolic factor (VFC0272)] [Escherichia coli CFT073]	99.649	99.298	99.298	99.649	99.298	99.649	99.298	99.298	99.298	99.298	0	99.649	99.298	99.298	99.298	99.298	99.298	99.298	99.298	99.649	99.298	99.298	99.649	99.649	99.649	99.649	99.649	99.649	99.649	99.649	99.649	99.649	98.947	99.298	99.298	99.298	99.649	99.649	99.298	99.649	99.298	99.649	99.649	99.298	98.947	98.947	99.649	99.649
	VFG000934(gb|WP_000348393) (entA) 2,3-dihydro-2,3-dihydroxybenzoate dehydrogenase EntA [Enterobactin (VF0228) - Nutritional/Metabolic factor (VFC0272)] [Escherichia coli CFT073]	95.565	95.565	95.565	95.565	95.161	95.565	95.565	95.565	95.565	95.161	95.565	95.565	95.565	95.161	95.161	95.161	95.565	95.161	95.161	95.565	95.565	95.565	95.565	95.161	95.565	95.565	95.565	95.565	95.565	95.565	95.565	95.565	95.161	95.161	95.161	95.161	95.565	95.565	95.161	95.565	95.161	95.565	95.565	95.565	95.161	95.161	95.565	95.565
	VFG044159(gb|WP_000125846) (fes) enterobactin/ferric enterobactin esterase [Enterobactin (VF0228) - Nutritional/Metabolic factor (VFC0272)] [Escherichia coli CFT073]	88.5	88.75	0	88.75	88.75	88.25	88.75	88.75	88.75	88.25	88.75	88.75	88.75	88.75	88.75	88.75	88.25	88.75	88.75	0	0	0	0	88.75	88.75	88.5	88.25	88.75	88.75	88.5	88.5	88.75	88.75	88.75	88.75	88.75	88.5	88.5	88.75	88.5	88.75	88.5	88.75	88.75	88.75	88.75	88.75	88.75
	VFG044165(gb|WP_001041793) (entS) enterobactin exporter, iron-regulated [Enterobactin (VF0228) - Nutritional/Metabolic factor (VFC0272)] [Escherichia coli CFT073]	97.115	96.635	97.115	97.115	97.356	96.875	97.115	97.115	97.115	97.115	97.115	97.115	97.356	97.115	97.115	97.356	97.115	97.115	97.115	97.115	97.356	97.356	97.115	97.356	97.115	97.115	97.115	97.356	97.356	97.115	97.115	97.356	97.115	97.356	97.356	97.356	97.115	97.115	97.356	97.115	97.356	97.115	97.356	97.356	97.115	97.115	97.115	97.115
	VFG000360(gb|WP_002212799) (ybtT) type II thioesterase YbtT [Yersiniabactin (VF0136) - Nutritional/Metabolic factor (VFC0272)] [Yersinia pestis CO92]	0	0	0	0	0	0	0	0	0	0	0	0	0	0	0	99.251	0	99.251	99.251	0	0	0	0	0	0	0	0	0	0	0	0	0	0	0	0	0	0	0	0	0	0	0	0	0	0	0	0	0
	VFG000359(gb|WP_001088826) (ybtE) yersiniabactin siderophore biosynthetic protein [Yersiniabactin (VF0136) - Nutritional/Metabolic factor (VFC0272)] [Yersinia pestis CO92]	0	0	0	0	0	0	0	0	0	0	0	0	0	0	0	99.619	0	99.619	99.619	0	0	0	0	0	0	0	0	0	0	0	0	0	0	0	0	0	0	0	0	0	0	0	0	0	0	0	0	0
	VFG000361(gb|WP_000982866) (ybtU) yersiniabactin biosynthetic protein YbtU [Yersiniabactin (VF0136) - Nutritional/Metabolic factor (VFC0272)] [Yersinia pestis CO92]	0	0	0	0	0	0	0	0	0	0	0	0	0	0	0	100	0	100	100	0	0	0	0	0	0	0	0	0	0	0	0	0	0	0	0	0	0	0	0	0	0	0	0	0	0	0	0	0
	VFG000362(gb|WP_002212777) (irp1) yersiniabactin biosynthetic protein Irp1 [Yersiniabactin (VF0136) - Nutritional/Metabolic factor (VFC0272)] [Yersinia pestis CO92]	0	0	0	0	0	0	0	0	0	0	0	0	0	0	0	99.747	0	99.715	99.715	0	0	0	0	0	0	0	0	0	0	0	0	0	0	0	0	0	0	0	0	0	0	0	0	0	0	0	0	0
	VFG000363(gb|WP_002212775) (irp2) yersiniabactin biosynthetic protein Irp2 [Yersiniabactin (VF0136) - Nutritional/Metabolic factor (VFC0272)] [Yersinia pestis CO92]	0	0	0	0	0	0	0	0	0	0	0	0	0	0	0	99.705	0	99.705	99.705	0	0	0	0	0	0	0	0	0	0	0	0	0	0	0	0	0	0	0	0	0	0	0	0	0	0	0	0	0
	VFG000364(gb|WP_000140406) (ybtA) transcriptional regulator YbtA [Yersiniabactin (VF0136) - Nutritional/Metabolic factor (VFC0272)] [Yersinia pestis CO92]	0	0	0	0	0	0	0	0	0	0	0	0	0	0	0	99.373	0	99.373	99.373	0	0	0	0	0	0	0	0	0	0	0	0	0	0	0	0	0	0	0	0	0	0	0	0	0	0	0	0	0
	VFG000366(gb|WP_002212761) (ybtQ) yersiniabactin ABC transporter ATP-binding/permease protein YbtQ [Yersiniabactin (VF0136) - Nutritional/Metabolic factor (VFC0272)] [Yersinia pestis CO92]	0	0	0	0	0	0	0	0	0	0	0	0	0	0	0	99.5	0	99.5	99.5	0	0	0	0	0	0	0	0	0	0	0	0	0	0	0	0	0	0	0	0	0	0	0	0	0	0	0	0	0
	VFG000367(gb|WP_001286280) (ybtX) putative signal transducer [Yersiniabactin (VF0136) - Nutritional/Metabolic factor (VFC0272)] [Yersinia pestis CO92]	0	0	0	0	0	0	0	0	0	0	0	0	0	0	0	99.765	0	99.765	99.765	0	0	0	0	0	0	0	0	0	0	0	0	0	0	0	0	0	0	0	0	0	0	0	0	0	0	0	0	0
	VFG044326(gb|WP_001327262) (ybtP) yersiniabactin ABC transporter ATP-binding/permease protein YbtP [Ybt (VF0564) - Nutritional/Metabolic factor (VFC0272)] [Klebsiella pneumoniae subsp, pneumoniae NTUH-K2044]	0	0	0	0	0	0	0	0	0	0	0	0	0	0	0	100	0	100	100	0	0	0	0	0	0	0	0	0	0	0	0	0	0	0	0	0	0	0	0	0	0	0	0	0	0	0	0	0
	VFG044333(gb|WP_015874968) (fyuA) yersiniabactin receptor FyuA [Ybt (VF0564) - Nutritional/Metabolic factor (VFC0272)] [Klebsiella pneumoniae subsp, pneumoniae NTUH-K2044]	0	0	0	0	0	0	0	0	0	0	0	0	0	0	0	99.703	0	99.703	99.703	0	0	0	0	0	0	0	0	0	0	0	0	0	0	0	0	0	0	0	0	0	0	0	0	0	0	0	0	0
	VFG000368(gb|WP_000703040) (ybtS) salicylate synthase Irp9 [Yersiniabactin (VF0136) - Nutritional/Metabolic factor (VFC0272)] [Yersinia pestis CO92]	0	0	0	0	0	0	0	0	0	0	0	0	0	0	0	100	0	100	100	0	0	0	0	0	0	0	0	0	0	0	0	0	0	0	0	0	0	0	0	0	0	0	0	0	0	0	0	0
	VFG000935(gb|WP_001222189) (iroN) salmochelin receptor IroN [Salmochelin siderophore (VF0230) - Nutritional/Metabolic factor (VFC0272)] [Escherichia coli CFT073]	0	0	97.655	0	0	0	0	0	0	0	0	0	0	0	0	0	0	0	0	0	0	0	0	0	0	0	0	0	0	0	0	0	0	0	0	0	0	0	0	0	0	0	0	0	0	0	0	0
	VFG012501(gb|WP_000271272) (iroE) esterase [Salmochelin siderophore (VF0230) - Nutritional/Metabolic factor (VFC0272)] [Escherichia coli CFT073]	0	0	98.742	0	0	0	0	0	0	0	0	0	0	0	0	0	0	0	0	0	0	0	0	0	0	0	0	0	0	0	0	0	0	0	0	0	0	0	0	0	0	0	0	0	0	0	0	0
	VFG012505(gb|WP_000933673) (iroD) esterase [Salmochelin siderophore (VF0230) - Nutritional/Metabolic factor (VFC0272)] [Escherichia coli CFT073]	0	0	99.511	0	0	0	0	0	0	0	0	0	0	0	0	0	0	0	0	0	0	0	0	0	0	0	0	0	0	0	0	0	0	0	0	0	0	0	0	0	0	0	0	0	0	0	0	0
	VFG012509(gb|WP_001111200) (iroC) ATP binding cassette transporter [Salmochelin siderophore (VF0230) - Nutritional/Metabolic factor (VFC0272)] [Escherichia coli CFT073]	0	0	99.59	0	0	0	0	0	0	0	0	0	0	0	0	0	0	0	0	0	0	0	0	0	0	0	0	0	0	0	0	0	0	0	0	0	0	0	0	0	0	0	0	0	0	0	0	0
	VFG012513(gb|WP_001221122) (iroB) glucosyltransferase IroB [Salmochelin siderophore (VF0230) - Nutritional/Metabolic factor (VFC0272)] [Escherichia coli CFT073]	0	0	99.461	0	0	0	0	0	0	0	0	0	0	0	0	0	0	0	0	0	0	0	0	0	0	0	0	0	0	0	0	0	0	0	0	0	0	0	0	0	0	0	0	0	0	0	0	0
Immune modulation	VFG000474(gb|NP_460200) (phoQ) sensor protein PhoQ [PhoPQ (VF0111) - Regulation (VFC0301)] [Salmonella enterica subsp, enterica serovar Typhimurium str, LT2]	86.037	86.242	86.242	86.242	86.242	86.242	86.242	86.242	86.242	86.037	86.242	86.242	86.242	86.242	86.242	86.242	86.242	86.242	86.242	86.242	86.242	86.242	86.037	86.242	86.242	86.037	86.242	86.242	86.037	86.037	86.037	86.242	86.242	86.242	86.242	86.242	86.242	86.242	86.242	86.242	86.242	86.242	86.037	86.242	86.242	86.242	86.242	86.242
	VFG000475(gb|NP_460201) (phoP) response regulator in two-component regulatory system with PhoQ [PhoPQ (VF0111) - Regulation (VFC0301)] [Salmonella enterica subsp, enterica serovar Typhimurium str, LT2]	93.722	93.722	93.722	93.722	93.722	93.722	93.722	93.722	93.722	93.722	93.722	93.722	93.722	93.722	93.722	93.722	93.722	93.722	93.722	93.722	93.722	93.722	93.722	93.274	93.722	93.722	93.722	93.722	93.722	93.722	93.722	93.722	93.722	93.722	93.722	93.722	93.722	93.722	93.722	93.722	93.722	93.722	93.722	93.722	93.722	93.722	93.722	93.722
	VFG000477(gb|NP_461845) (rpoS) RNA polymerase sigma factor RpoS [RpoS (VF0112) - Regulation (VFC0301)] [Salmonella enterica subsp, enterica serovar Typhimurium str, LT2]	99.394	99.394	99.394	99.394	99.394	99.394	99.394	99.394	99.394	99.394	99.394	99.394	99.394	99.394	99.394	99.394	99.394	99.394	99.394	99.394	99.394	99.394	99.394	99.394	99.394	99.394	99.394	99.394	99.394	99.394	99.394	99.394	99.394	99.394	99.394	99.394	99.394	99.394	99.394	99.394	99.394	99.394	99.394	99.394	99.394	99.394	99.394	99.394
	VFG000478(gb|NP_459678) (fur) ferric iron uptake transcriptional regulator [Fur (VF0113) - Regulation (VFC0301)] [Salmonella enterica subsp, enterica serovar Typhimurium str, LT2]	98.63	98.63	98.63	98.63	98.63	98.63	98.63	98.63	98.63	98.63	98.63	98.63	98.63	98.63	98.63	98.63	98.63	98.63	98.63	98.63	98.63	98.63	98.63	98.63	98.63	98.63	98.63	98.63	98.63	98.63	98.63	98.63	98.63	98.63	98.63	98.63	98.63	98.63	98.63	98.63	98.63	98.63	98.63	98.63	98.63	98.63	98.63	98.63
	VFG013412(gb|WP_005693459) (lpxC) UDP-3-O-(R-3-hydroxymyristoyl)-N-acetylglucosamine deacetylase [LOS (VF0044) - Immune modulation (VFC0258)] [Haemophilus influenzae Rd KW20]	77.303	77.303	77.303	77.303	77.303	77.303	77.303	77.303	77.303	77.303	77.303	77.303	77.303	77.303	77.303	77.303	77.303	77.303	77.303	77.303	77.303	77.303	77.303	77.303	77.303	77.303	77.303	77.303	77.303	77.303	77.303	77.303	77.303	77.303	77.303	77.303	77.303	77.303	77.303	77.303	77.303	77.303	77.303	77.303	77.303	77.303	77.303	77.303
	VFG013418(gb|WP_005694260) (gmhA/lpcA) phosphoheptose isomerase [LOS (VF0044) - Immune modulation (VFC0258)] [Haemophilus influenzae Rd KW20]	74.479	74.479	74.479	74.479	74.479	75	74.479	74.479	74.479	74.479	74.479	74.479	74.479	74.479	74.479	74.479	74.479	74.479	74.479	74.479	74.479	74.479	0	74.479	74.479	74.479	74.479	74.479	74.479	74.479	74.479	73.958	74.479	74.479	74.479	74.479	74.479	74.479	74.479	74.479	74.479	74.479	74.479	74.479	74.479	74.479	74.479	74.479
	VFG013465(gb|WP_005693586) (kdsA) 2-dehydro-3-deoxyphosphooctonate aldolase [LOS (VF0044) - Immune modulation (VFC0258)] [Haemophilus influenzae Rd KW20]	81.625	81.625	81.625	81.625	81.625	81.625	81.625	81.625	81.625	81.625	81.625	81.625	81.625	81.625	81.625	81.625	81.625	81.625	81.625	81.625	81.625	81.625	81.625	81.625	81.625	81.625	81.625	81.625	81.625	81.625	81.625	81.625	81.625	81.625	81.625	81.625	81.625	81.625	81.625	81.625	81.625	81.625	81.625	81.625	81.625	81.625	81.625	81.625
	VFG047039(gb|WP_003018140) (wbtL) glucose-1-phosphate thymidylyltransferase [LPS (VF0542) - Immune modulation (VFC0258)] [Francisella tularensis subsp, tularensis SCHU S4]	64.138	66.323	66.323	64.828	64.138	64.948	66.323	66.323	66.323	64.138	64.948	64.138	64.948	64.138	64.138	66.323	64.138	66.323	66.323	66.323	66.323	66.323	66.323	66.323	64.828	64.384	63.793	66.323	64.384	64.384	64.384	66.323	63.574	66.323	66.323	66.323	64.138	64.138	66.323	64.138	66.323	64.138	64.948	64.948	66.323	66.323	64.828	64.828
	VFG013248(gb|WP_010868928) (msbA) lipid transporter ATP-binding/permease [LOS (VF0044) - Immune modulation (VFC0258)] [Haemophilus influenzae Rd KW20]	66.955	66.955	66.955	66.955	66.955	66.955	66.955	66.955	66.955	66.955	66.955	66.955	66.955	66.955	66.955	66.955	66.955	66.955	66.955	66.955	66.955	66.955	66.955	66.955	66.955	66.955	66.955	66.955	66.955	66.955	66.955	66.955	66.955	66.955	66.955	66.955	66.955	66.955	66.955	66.955	66.955	66.955	66.955	66.955	66.955	66.955	66.955	66.955
	VFG013346(gb|WP_005693178) (galU) glucosephosphate uridylyltransferase [LOS (VF0044) - Immune modulation (VFC0258)] [Haemophilus influenzae Rd KW20]	73.611	73.611	73.611	73.611	73.611	73.611	73.611	73.611	73.611	73.611	73.611	73.611	73.611	73.611	73.611	73.611	73.611	73.611	73.611	73.611	73.611	73.611	73.611	73.611	73.611	73.611	73.611	73.611	73.611	73.611	73.611	73.611	73.611	73.611	73.611	73.611	73.611	73.611	73.611	73.611	73.611	73.611	73.611	73.611	73.611	73.611	73.611	73.611
	VFG013368(gb|WP_005693225) (rffG) dTDP-glucose 46-dehydratase [LOS (VF0044) - Immune modulation (VFC0258)] [Haemophilus influenzae Rd KW20]	61.988	66.964	66.964	62.391	66.964	62.281	66.964	66.964	66.964	62.391	62.281	62.391	62.281	62.391	62.391	66.964	62.391	66.964	66.964	66.964	67.262	67.262	62.099	66.964	62.391	62.537	62.573	66.964	62.537	62.537	62.537	66.964	66.964	66.964	66.964	66.964	62.391	62.391	66.964	62.391	66.964	62.391	62.281	62.281	66.964	66.964	62.391	62.391
	VFG013374(gb|WP_005693262) (lpxD) UDP-3-O-(3-hydroxymyristoyl) glucosamine N-acyltransferase [LOS (VF0044) - Immune modulation (VFC0258)] [Haemophilus influenzae Rd KW20]	65.385	65.385	65.385	65.385	65.385	65.385	65.385	65.385	65.089	65.385	65.385	65.385	65.385	65.089	65.089	65.385	65.385	65.385	65.385	65.385	65.385	65.385	65.385	65.68	65.385	65.385	65.385	65.68	65.385	65.385	65.385	65.385	65.385	65.385	65.385	65.385	65.385	65.385	65.385	65.385	65.385	65.385	65.385	65.385	65.385	65.385	65.385	65.385
	VFG013384(gb|WP_010869121) (lpxB) lipid-A-disaccharide synthase [LOS (VF0044) - Immune modulation (VFC0258)] [Haemophilus influenzae Rd KW20]	63.926	63.021	63.926	63.926	63.926	63.926	63.926	63.926	63.66	63.926	63.926	63.926	63.926	63.926	63.926	63.926	63.926	63.926	63.926	63.926	63.926	63.926	63.926	63.926	63.926	63.926	63.926	63.926	63.926	63.926	63.926	63.926	63.926	63.926	63.926	63.926	63.926	63.926	63.926	63.926	63.926	63.926	63.926	63.926	63.926	63.926	63.926	63.926
	VFG013390(gb|WP_005651701) (lpxA) UDP-N-acetylglucosamine acyltransferase [LOS (VF0044) - Immune modulation (VFC0258)] [Haemophilus influenzae Rd KW20]	67.557	67.557	0	67.557	67.557	67.557	67.557	67.557	67.557	67.557	67.557	67.557	67.557	67.557	67.557	67.557	67.557	67.557	67.557	0	0	0	0	67.557	67.557	67.557	67.557	67.557	67.557	67.557	67.557	67.176	67.557	67.557	67.557	67.557	67.557	67.557	67.557	67.557	67.557	67.557	67.557	67.557	67.557	67.557	67.557	67.557
	VFG013400(gb|WP_005693429) (rfaF) ADP-heptose-LPS heptosyltransferase II [LOS (VF0044) - Immune modulation (VFC0258)] [Haemophilus influenzae Rd KW20]	62.931	62.931	62.931	62.931	62.931	62.931	62.931	62.931	62.931	62.931	62.644	62.931	62.931	62.931	62.931	62.931	62.931	62.931	62.931	62.644	62.931	62.931	62.931	62.931	62.931	62.931	62.931	62.644	62.931	62.931	62.931	62.931	62.931	62.931	62.931	62.931	62.931	62.931	62.931	62.931	62.931	62.931	62.931	62.931	62.931	62.931	62.931	62.931
	VFG000669(gb|NP_706257) (gtrA) bactoprenol-linked glucose translocase/flippase [LPS (VF0124) - Immune modulation (VFC0258)] [Shigella flexneri 2a str, 301]	0	0	0	90	0	90.833	0	0	0	90.833	0	83.333	90.833	90.833	90.833	91.667	0	90.833	90.833	0	0	0	0	0	90	0	89.167	90	0	0	0	0	0	0	0	0	0	0	0	0	0	0	90.833	90.833	0	0	0	0
	VFG000670(gb|NP_706258) (gtrB) bactoprenol glucosyl transferase [LPS (VF0124) - Immune modulation (VFC0258)] [Shigella flexneri 2a str, 301]	0	0	0	90.26	0	90.164	0	0	0	92.079	0	90.728	90.164	92.763	92.763	93.19	0	91.419	91.419	0	0	0	0	0	90.26	0	93.377	91.503	0	0	0	0	0	90.85	90.85	90.85	0	0	90.85	0	90.85	0	90.164	90.164	0	0	0	0
	VFG000430(gb|WP_000127915) (tviC) Vi polysaccharide biosynthesis protein, epimerase TviC [Vi antigen (VF0101) - Immune modulation (VFC0258)] [Salmonella enterica subsp, enterica serovar Typhi str, CT18]	0	0	0	0	63.824	0	0	0	0	63.824	0	0	0	0	0	0	63.824	0	0	0	0	0	63.824	0	0	0	0	0	0	0	0	0	0	0	0	0	63.824	63.824	0	63.824	0	63.824	0	0	0	0	0	0
	VFG013286(gb|WP_005694325) (galE) UDP-glucose 4-epimerase [LOS (VF0044) - Immune modulation (VFC0258)] [Haemophilus influenzae Rd KW20]	0	0	0	0	0	62.315	0	0	0	0	62.315	0	62.315	0	0	0	0	0	0	0	0	0	0	0	0	0	0	60.237	0	0	0	0	0	0	0	0	0	0	0	0	0	0	62.315	62.315	0	0	0	0
	VFG045304(gb|WP_010946493) (rfbC) dTDP-4-dehydrorhamnose 3,5-epimerase [LPS (VF0171) - Immune modulation (VFC0258)] [Legionella pneumophila subsp, pneumophila str, Philadelphia 1]	0	0	0	60.674	62.13	0	0	0	0	62.13	0	62.791	0	62.791	62.791	0	62.13	0	0	0	0	0	62.13	0	60.674	0	61.272	0	0	0	0	0	0	0	0	0	62.13	62.13	0	62.13	0	62.13	0	0	0	0	60.674	60.674
	VFG013508(gb|WP_005694200) (wecA) undecaprenyl-phosphate alpha-N-acetylglucosaminyltransferase [LOS (VF0044) - Immune modulation (VFC0258)] [Haemophilus influenzae Rd KW20]	0	0	0	0	61.043	0	0	0	0	0	0	0	0	0	0	0	0	0	0	0	0	0	0	0	0	0	0	0	0	0	0	0	0	0	0	0	0	0	0	0	0	0	0	0	0	0	0	0
	VFG000442(gb|NP_490501) (rck) resistance to complement killing [Rck (VF0108) - Immune modulation (VFC0258)] [Salmonella enterica subsp, enterica serovar Typhimurium str, LT2]	0	0	0	0	0	0	0	0	0	0	0	0	0	0	0	0	0	0	0	0	0	0	0	0	0	0	0	0	0	0	0	0	0	0	0	0	0	0	0	0	0	0	0	0	0	0	0	0
	VFG002363(gb|WP_005167742) (YE_RS15420) mannose-1-phosphate guanylyltransferase/mannose-6-phosphate isomerase [O-antigen (VF0392) - Immune modulation (VFC0258)] [Yersinia enterocolitica subsp, enterocolitica 8081]	0	0	0	0	0	0	0	0	0	0	0	0	0	0	0	0	0	0	0	65.293	65.727	0	0	0	0	0	0	0	65.076	0	0	65.076	0	0	0	0	0	0	0	0	0	0	0	0	0	0	0	0
	VFG002364(gb|WP_005167741) (YE_RS15425) GDP-L-fucose synthase [O-antigen (VF0392) - Immune modulation (VFC0258)] [Yersinia enterocolitica subsp, enterocolitica 8081]	0	0	0	0	0	0	0	0	0	0	0	0	0	0	0	0	0	0	0	74.062	74.062	0	0	0	0	0	0	0	74.062	0	0	74.062	0	0	0	0	0	0	0	0	0	0	0	0	0	0	0	0
	VFG002365(gb|WP_005167740) (gmd) GDP-mannose 4,6-dehydratase [O-antigen (VF0392) - Immune modulation (VFC0258)] [Yersinia enterocolitica subsp, enterocolitica 8081]	0	0	0	0	0	0	0	0	0	0	0	0	0	0	0	0	0	0	0	85.175	84.595	0	0	0	0	0	0	0	85.175	0	0	85.175	0	0	0	0	0	0	0	0	0	0	0	0	0	0	0	0
Adherence	VFG045788(gb|WP_001189322) (cgsG) curli production assembly/transport protein CsgG [Curli fibers (VF1138) - Adherence (VFC0001)] [Escherichia coli O25b:H4-ST131]	97.834	97.834	97.834	97.834	97.834	97.834	97.834	97.834	97.834	97.834	97.834	97.834	97.834	97.834	97.834	97.834	97.834	97.834	97.834	97.834	97.834	97.473	97.834	97.834	97.834	97.834	97.834	97.834	97.834	97.834	97.834	97.834	97.834	97.834	97.834	97.834	97.834	97.834	97.834	97.834	97.834	97.834	97.834	97.834	97.834	97.834	97.834	97.834
	VFG045789(gb|WP_001264082) (cgsF) curli production assembly/transport protein CsgF [Curli fibers (VF1138) - Adherence (VFC0001)] [Escherichia coli O25b:H4-ST131]	97.101	97.101	97.101	97.101	97.101	97.101	97.101	97.101	97.101	97.101	97.101	97.101	97.101	97.101	97.101	97.101	97.101	97.101	97.101	97.101	97.101	97.101	97.101	97.101	97.101	97.101	97.101	97.101	97.101	97.101	97.101	97.101	97.101	97.101	97.101	97.101	97.101	97.101	97.101	97.101	97.101	97.101	97.101	97.101	97.101	97.101	97.101	97.101
	VFG045790(gb|WP_000833288) (cgsE) curli production assembly/transport protein CsgE [Curli fibers (VF1138) - Adherence (VFC0001)] [Escherichia coli O25b:H4-ST131]	96.899	96.899	96.899	96.899	96.899	96.899	96.899	96.899	96.899	96.899	96.899	96.899	96.899	96.899	96.899	96.899	96.899	96.899	96.899	96.899	96.899	96.899	96.899	96.899	96.899	96.899	96.899	96.899	96.899	96.899	96.899	96.899	96.899	96.899	96.899	96.899	96.899	96.899	96.899	96.899	96.899	96.899	96.899	96.899	96.899	96.899	96.899	96.899
	VFG045791(gb|WP_000481500) (cgsD) transcriptional regulator CsgD [Curli fibers (VF1138) - Adherence (VFC0001)] [Escherichia coli O25b:H4-ST131]	97.222	97.222	97.222	97.222	97.222	97.222	97.222	97.222	97.222	97.222	97.222	97.222	97.222	97.222	97.222	97.222	97.222	97.222	97.222	97.222	97.222	97.222	97.222	97.222	97.222	97.222	97.222	97.222	97.222	97.222	97.222	97.222	97.222	97.222	97.222	97.222	97.222	97.222	97.222	97.222	97.222	97.222	97.222	97.222	97.222	97.222	97.222	97.222
	VFG045792(gb|WP_000791650) (csgB) curlin minor subunit CsgB [Curli fibers (VF1138) - Adherence (VFC0001)] [Escherichia coli O25b:H4-ST131]	92.053	92.053	92.053	92.053	92.053	92.053	92.053	92.053	92.053	92.053	92.053	92.053	92.053	92.053	92.053	92.053	92.053	92.053	92.053	92.053	92.053	92.053	92.053	92.053	92.053	92.053	92.053	92.053	92.053	92.053	92.053	91.391	92.053	92.053	92.053	92.053	92.053	92.053	92.053	92.053	92.053	92.053	92.053	92.053	92.053	92.053	92.053	92.053
	VFG045793(gb|WP_000771429) (csgA) curlin major subunit CsgA [Curli fibers (VF1138) - Adherence (VFC0001)] [Escherichia coli O25b:H4-ST131]	97.386	97.386	97.386	97.386	97.386	97.386	97.386	97.386	97.386	97.386	97.386	97.386	97.386	97.386	97.386	97.386	97.386	97.386	97.386	97.386	97.386	97.386	97.386	97.386	97.386	97.386	97.386	97.386	97.386	97.386	97.386	97.386	97.386	97.386	97.386	97.386	97.386	97.386	97.386	97.386	97.386	97.386	97.386	97.386	97.386	97.386	97.386	97.386
	VFG045794(gb|WP_000992818) (csgC) curli assembly protein CsgC [Curli fibers (VF1138) - Adherence (VFC0001)] [Escherichia coli O25b:H4-ST131]	98.182	98.182	98.182	98.182	98.182	98.182	98.182	98.182	98.182	98.182	98.182	97.273	98.182	98.182	98.182	98.182	98.182	98.182	98.182	98.182	98.182	98.182	98.182	97.273	98.182	98.182	98.182	98.182	98.182	98.182	98.182	98.182	98.182	98.182	98.182	98.182	98.182	98.182	98.182	98.182	98.182	98.182	98.182	98.182	98.182	98.182	98.182	98.182
	VFG000871(gb|WP_000790574) (fimB) Type 1 fimbriae Regulatory protein fimB [Type 1 fimbriae (VF0221) - Adherence (VFC0001)] [Escherichia coli CFT073]	96	95.5	96	96	96	96	96	96	96	96	96	96	96	96	96	95.5	96	96	96	95.5	96	96	96	96	96	96	96	0	96	96	96	0	96	0	0	0	96	96	0	96	0	96	96	96	96	96	96	96
	VFG000872(gb|WP_000044711) (fimE) Type 1 fimbriae Regulatory protein fimE [Type 1 fimbriae (VF0221) - Adherence (VFC0001)] [Escherichia coli CFT073]	96.97	96.97	96.739	96.97	96.97	96.97	96.97	96.97	96.97	96.465	97.884	96.97	96.97	96.97	96.97	0	96.97	96.97	96.97	96.739	96.739	96.739	96.739	96.97	96.97	96.97	96.97	0	96.97	96.97	96.97	0	96.97	96.97	96.97	96.97	96.97	96.97	96.97	96.97	96.97	96.97	96.97	96.97	96.97	96.97	96.97	96.97
	VFG000873(gb|WP_000695571) (fimA) Type-1 fimbrial protein, A chain precursor [Type 1 fimbriae (VF0221) - Adherence (VFC0001)] [Escherichia coli CFT073]	88.587	88.043	87.5	88.043	92.308	88.043	87.5	87.5	87.5	88.043	87.5	93.407	88.043	88.043	88.043	92.308	93.407	92.308	92.308	87.5	88.043	93.407	93.407	86.957	88.043	87.5	87.5	0	87.5	87.5	87.5	0	87.5	92.308	92.308	92.308	89.13	89.13	92.308	89.13	92.308	89.13	93.407	88.043	87.5	87.5	88.043	88.043
	VFG000874(gb|WP_000824100) (fimI) Fimbrin-like protein fimI precursor [Type 1 fimbriae (VF0221) - Adherence (VFC0001)] [Escherichia coli CFT073]	94.545	93.296	93.296	92.737	93.296	93.296	94.545	94.545	93.296	93.296	93.296	93.296	93.296	93.296	93.296	93.296	93.296	93.296	93.296	93.296	93.296	93.296	93.296	92.737	92.737	93.296	92.737	0	93.296	93.296	93.296	0	92.737	94.545	94.545	94.545	94.545	94.545	94.545	94.545	94.545	94.545	93.296	93.296	92.737	92.737	92.737	92.737
	VFG000875(gb|WP_000066579) (fimC) Chaperone protein fimC precursor [Type 1 fimbriae (VF0221) - Adherence (VFC0001)] [Escherichia coli CFT073]	95.021	95.021	94.495	95.021	95.021	95.021	95.021	95.021	95.021	95.021	95.021	94.191	94.606	95.021	95.021	95.021	94.606	95.021	95.021	94.191	93.776	94.606	94.606	95.021	95.021	95.021	95.021	94.191	95.021	95.021	95.021	0	95.021	95.021	95.021	95.021	94.606	94.606	95.021	94.606	95.021	94.606	95.021	94.606	95.021	95.021	95.021	95.021
	VFG000876(gb|WP_000120946) (fimD) Outer membrane usher protein fimD precursor [Type 1 fimbriae (VF0221) - Adherence (VFC0001)] [Escherichia coli CFT073]	95.9	95.786	96.014	96.014	96.014	96.014	96.014	96.014	96.014	95.9	96.014	96.014	96.014	96.014	96.014	95.9	95.786	96.014	96.014	96.014	96.014	96.014	96.014	95.9	96.014	96.014	96.014	95.9	96.014	96.014	96.014	0	96.014	96.014	96.014	96.014	96.014	96.014	96.014	96.014	96.014	96.014	96.014	96.014	96.014	96.014	96.014	96.014
	VFG000877(gb|WP_001244821) (fimF) FimF protein precursor [Type 1 fimbriae (VF0221) - Adherence (VFC0001)] [Escherichia coli CFT073]	94.886	94.886	94.886	94.886	94.886	94.886	94.886	94.886	94.886	94.886	94.886	94.886	94.886	94.886	94.886	94.886	94.886	94.886	94.886	94.886	94.886	94.886	94.886	94.886	94.886	94.886	94.886	94.886	94.886	94.886	94.886	0	94.886	94.886	94.886	94.886	94.886	94.886	94.886	94.886	94.886	94.886	94.886	94.886	94.886	94.886	94.886	94.886
	VFG000878(gb|WP_000872015) (fimG) FimG protein precursor [Type 1 fimbriae (VF0221) - Adherence (VFC0001)] [Escherichia coli CFT073]	97.006	97.006	97.006	96.407	97.006	97.006	97.006	97.006	97.006	97.006	96.407	97.006	97.006	97.006	97.006	97.006	97.006	97.006	97.006	96.407	97.006	97.006	97.006	97.006	96.407	97.006	97.006	97.006	97.006	97.006	97.006	0	97.006	97.006	97.006	97.006	97.006	97.006	97.006	97.006	97.006	97.006	97.006	97.006	97.006	97.006	96.407	96.407
	VFG000879(gb|WP_000832235) (fimH) FimH protein precursor [Type 1 fimbriae (VF0221) - Adherence (VFC0001)] [Escherichia coli CFT073]	98.333	98	98	98.333	98	98	98	98	98	97.667	98.333	98.333	98.333	98.333	98.333	98	98	98	98	97.667	97.667	98.333	98	98	98.333	97.667	98	97.333	97.667	97.667	97.667	0	98	98	98	98	98.333	98.333	98	98.333	98	98.333	98	98.333	98	98	98.333	98.333
	VFG001855(gb|WP_197535493) (htpB) Hsp60, 60K heat shock protein HtpB [Hsp60 (VF0159) - Adherence (VFC0001)] [Legionella pneumophila subsp, pneumophila str, Philadelphia 1]	75.568	75.568	75.568	75.568	75.568	75.568	75.568	75.568	75.568	75.568	75.568	75.568	75.568	75.568	75.568	75.568	75.568	75.568	75.568	75.568	75.568	75.568	75.568	75.568	75.568	75.568	75.568	75.568	75.568	75.568	75.568	75.568	75.568	75.568	75.568	75.568	75.568	75.568	75.568	75.568	75.568	75.568	75.568	75.568	75.568	75.568	75.568	75.568
	VFG042734(gb|NP_249343) (vfr) cAMP-regulatory protein [Type IV pili (VF0082) - Adherence (VFC0001)] [Pseudomonas aeruginosa PAO1]	66.832	66.832	66.832	66.832	66.832	66.832	66.832	66.832	66.832	66.832	66.832	66.337	66.832	66.832	66.832	66.832	66.832	66.832	66.832	66.832	66.832	66.832	66.832	66.832	66.832	66.832	66.832	66.832	66.832	66.832	66.832	66.832	66.832	66.832	66.832	66.832	66.832	66.832	66.832	66.832	66.832	66.832	66.832	66.832	66.832	66.832	66.832	66.832
	VFG045346(gb|WP_011149697) (IlpA) immunogenic lipoprotein A [IlpA (VF0513) - Adherence (VFC0001)] [Vibrio vulnificus YJ016]	67.528	67.528	67.528	67.528	67.528	67.528	67.528	67.528	67.528	67.528	67.528	67.528	67.528	67.528	67.528	67.528	67.528	67.528	67.528	67.528	67.528	67.528	67.528	67.528	67.528	67.528	67.528	67.528	67.528	67.528	67.528	67.528	67.528	67.528	67.528	67.528	67.528	67.528	67.528	67.528	67.528	67.528	67.528	67.528	67.528	67.528	67.528	67.528
	VFG000454(gb|NP_462539) (lpfC) long polar fimbrial usher protein LpfC [Lpf (VF0105) - Adherence (VFC0001)] [Salmonella enterica subsp, enterica serovar Typhimurium str, LT2]	70.379	0	0	70.261	0	0	0	0	0	0	0	0	0	70.379	70.379	0	70.379	0	0	70.261	70.261	0	70.379	0	70.261	0	0	0	0	0	0	0	70.379	0	0	0	70.261	70.261	0	70.261	0	70.261	0	0	70.379	70.379	70.261	70.261
	VFG000455(gb|NP_462540) (lpfB) long polar fimbrial chaperone protein LpfB [Lpf (VF0105) - Adherence (VFC0001)] [Salmonella enterica subsp, enterica serovar Typhimurium str, LT2]	67.686	0	0	67.686	0	0	0	0	0	0	67.686	0	0	68.122	68.122	0	67.686	0	0	67.686	67.686	0	68.122	0	67.686	0	0	0	0	0	0	0	68.122	0	0	0	68.122	68.122	0	68.122	0	68.122	0	0	68.122	68.122	67.686	67.686
	VFG000456(gb|NP_462541) (lpfA) long polar fimbria protein LpfA [Lpf (VF0105) - Adherence (VFC0001)] [Salmonella enterica subsp, enterica serovar Typhimurium str, LT2]	74.138	0	0	74.138	0	0	0	0	0	0	74.138	0	0	73.563	73.563	0	74.138	0	0	74.138	74.138	0	73.563	0	74.138	0	0	0	0	0	0	0	73.563	0	0	0	73.563	73.563	0	73.563	0	73.563	0	0	73.563	73.563	74.138	74.138
	VFG000433(gb|NP_490508) (pefD) plasmid-encoded fimbriae chaperone protein PefD [Pef (VF0104) - Adherence (VFC0001)] [Salmonella enterica subsp, enterica serovar Typhimurium str, LT2]	63.636	0	0	0	0	0	0	0	0	0	0	0	0	0	0	0	0	0	0	0	0	0	0	0	0	0	0	0	0	0	0	0	62.069	0	0	0	0	0	0	0	0	0	62.069	64.574	64.574	63.636	60.776	60.776
	VFG002304(gb|NP_462656) (misL) putative autotransporter [MisL (VF0397) - Adherence (VFC0001)] [Salmonella enterica subsp, enterica serovar Typhimurium str, LT2]	65.029	0	64.074	65.341	66.57	65.13	70.115	66.372	65.13	0	67.317	67.097	68.387	67.32	67.32	0	64.62	65.341	65.341	65.13	63.939	63.497	0	0	0	0	0	0	65.13	0	65.13	65.13	0	66.57	66.57	66.57	0	0	66.57	0	66.57	0	0	0	0	0	0	0
	VFG045349(gb|WP_000092542) (fdeC) adhesin FdeC [FdeC (VF0506) - Adherence (VFC0001)] [Escherichia coli O45:K1:H7 str, S88]	87.411	0	68.277	0	68.277	68.277	68.277	68.277	68.277	68.205	68.205	68.277	68.277	68.277	68.277	68.277	68.133	68.277	68.277	68.277	87.34	68.133	68.277	0	68.205	0	87.34	0	87.269	0	0	87.269	68.277	62.304	62.304	68.277	68.349	68.349	62.304	68.349	68.277	68.349	68.205	68.277	68.277	68.277	68.205	68.205
	VFG000942(gb|AAK16475) (draA) cytoplamic protein DraA [Dr adhesins (VF0223) - Adherence (VFC0001)] [Escherichia coli O75:K5:H- str, IH11128]	68.817	0	0	0	0	0	0	0	0	0	0	0	67.742	0	64.045	0	0	0	0	0	0	0	0	0	64.894	0	0	0	0	0	0	0	64.045	64.894	64.894	64.894	0	0	64.894	0	64.894	0	64.045	0	68.817	0	0	0
	VFG000883(gb|WP_001239363) (papH) P pilus termination subunit PapH [P fimbriae (VF0220) - Adherence (VFC0001)] [Escherichia coli CFT073]	0	65.128	0	0	0	0	0	0	0	0	0	0	68.108	0	67.027	0	0	0	0	0	0	0	0	0	0	0	0	0	0	0	0	0	66.486	64.615	64.615	64.615	0	0	64.615	0	64.615	0	64.103	0	0	0	64.103	64.103
	VFG000884(gb|WP_000654937) (papC) usher protein PapC [P fimbriae (VF0220) - Adherence (VFC0001)] [Escherichia coli CFT073]	0	70.533	73.407	0	0	0	0	0	0	0	73.407	0	73.678	0	73.678	0	0	0	0	0	0	0	0	0	0	0	0	0	0	0	0	0	73.558	72.249	72.249	72.249	0	0	72.249	0	72.249	0	73.558	0	0	0	73.678	73.678
	VFG000885(gb|WP_000265729) (papD) chaperone protein PapD [P fimbriae (VF0220) - Adherence (VFC0001)] [Escherichia coli CFT073]	0	74.486	76.955	0	0	0	0	0	0	0	76.955	0	77.366	76.955	76.955	0	0	0	0	0	0	0	0	0	0	0	0	0	0	0	0	0	76.955	75.309	75.309	75.309	0	0	75.309	0	75.309	0	76.955	0	0	0	76.955	76.955
	VFG000449(gb|NP_459544) (fimZ) DNA-binding response regulator [Type 1 fimbriae (VF0102) - Adherence (VFC0001)] [Salmonella enterica subsp, enterica serovar Typhimurium str, LT2]	0	0	0	0	0	0	0	0	0	0	0	0	0	0	0	0	0	0	0	0	0	0	0	0	0	0	0	0	0	0	0	0	0	0	0	0	0	0	0	0	0	0	0	0	0	0	0	0
	VFG000755(gb|WP_000660204) (bfpE) BfpE, polytopic inner membrane protein [BFP (VF0174) - Adherence (VFC0001)] [Escherichia coli O127:H6 str, E2348/69]	0	0	0	0	0	0	0	0	0	0	0	0	0	0	0	0	0	0	0	0	63.584	0	0	0	0	0	0	0	0	0	0	0	0	0	0	0	0	0	0	0	0	0	0	0	0	0	0	0
	VFG000839(gb|WP_001449026) (paa) outer membrane adhesin Paa [Paa (VF0194) - Adherence (VFC0001)] [Escherichia coli O157:H7 str, EDL933]	0	0	0	0	0	0	0	0	0	0	0	0	0	0	0	0	0	0	0	0	0	0	0	0	92.369	0	0	0	0	0	0	0	0	0	0	0	0	0	0	0	0	0	0	0	0	0	0	0
	VFG000447(gb|NP_459542) (fimH) type I fimbriae minor fimbrial subunit FimH, adhesin [Type 1 fimbriae (VF0102) - Adherence (VFC0001)] [Salmonella enterica subsp, enterica serovar Typhimurium str, LT2]	0	0	0	0	0	0	0	0	0	0	0	0	0	0	0	0	0	0	0	0	0	0	0	0	0	0	0	0	0	0	0	0	0	0	0	0	0	0	0	0	0	0	0	0	0	0	0	0
	VFG002305(gb|NP_461448) (shdA) AIDA autotransporter-like protein [ShdA (VF0398) - Adherence (VFC0001)] [Salmonella enterica subsp, enterica serovar Typhimurium str, LT2]	0	0	0	0	0	0	0	0	0	0	0	0	0	0	0	0	0	0	0	0	0	0	0	0	0	0	0	0	0	0	0	0	0	0	0	0	0	0	0	0	0	0	0	0	0	0	0	0
	VFG042789(gb|WP_012477166) (bfpD) assembly ATPase [BFP (VF0174) - Adherence (VFC0001)] [Escherichia coli O127:H6 str, E2348/69]	0	0	0	0	0	0	0	0	0	0	0	0	0	0	0	0	0	0	0	0	63.118	0	0	0	0	0	0	0	0	0	0	0	0	0	0	0	0	0	0	0	0	0	0	0	0	0	0	0
	VFG042791(gb|WP_001183608) (bfpF) retraction ATPase [BFP (VF0174) - Adherence (VFC0001)] [Escherichia coli O127:H6 str, E2348/69]	0	0	0	0	0	0	0	0	0	0	0	0	0	0	0	0	0	0	0	0	65.3	0	0	0	0	0	0	0	0	0	0	0	0	0	0	0	0	0	0	0	0	0	0	0	0	0	0	0
	VFG046465(gb|WP_003028672) (tufA) elongation factor Tu [EF-Tu (VF0460) - Adherence (VFC0001)] [Francisella tularensis subsp, tularensis SCHU S4]	79.94	80.153	75.566	79.538	78.148	80.06	80	80	80	80.153	79.787	80.153	85.083	85.567	85.567	80.119	80.119	80.119	80.119	80	80.119	80	80.153	80.153	80.153	84.444	80.153	80.153	80.153	84.444	84.444	79.819	80.153	0	0	0	78.808	78.808	0	78.808	0	78.808	80.153	80.153	80.153	80.153	80.153	80.153
Nutritional/Metabolic factor	VFG000916(gb|WP_001017192) (chuS) heme oxygenase ChuS [Chu (VF0227) - Nutritional/Metabolic factor (VFC0272)] [Escherichia coli CFT073]	93.567	93.567	93.567	93.567	93.567	93.567	93.567	93.567	93.567	93.275	93.275	93.275	93.275	93.567	93.567	93.567	93.275	93.567	93.567	93.275	93.567	93.86	93.567	93.567	93.567	93.567	93.567	93.567	93.567	93.567	93.567	93.567	93.567	93.567	93.567	93.567	93.567	93.567	93.567	93.567	93.567	93.567	93.567	93.275	93.567	93.567	93.567	93.567
	VFG000917(gb|WP_000089583) (chuA) Outer membrane heme/hemoglobin receptor ChuA [Chu (VF0227) - Nutritional/Metabolic factor (VFC0272)] [Escherichia coli CFT073]	98.333	98.333	98.333	98.333	98.333	98.333	98.333	98.333	98.333	98.182	98.182	98.333	98.333	98.333	98.333	98.333	98.333	98.333	98.333	98.333	98.333	98.333	98.333	98.333	98.333	98.182	98.333	98.182	98.182	98.182	98.182	98.333	98.182	98.333	98.333	98.333	98.333	98.333	98.333	98.333	98.333	98.333	98.333	98.333	98.182	98.182	98.333	98.333
	VFG000919(gb|WP_001095619) (chuW) Putative oxygen independent coproporphyrinogen III oxidase [Chu (VF0227) - Nutritional/Metabolic factor (VFC0272)] [Escherichia coli CFT073]	96.404	95.955	96.18	96.18	95.73	96.18	96.18	96.18	96.18	96.18	96.404	95.955	96.18	96.18	96.18	95.73	96.404	95.506	95.506	95.955	96.18	96.404	96.18	96.404	96.18	96.18	95.955	96.404	96.18	96.18	96.18	96.18	96.404	95.73	95.73	95.73	96.404	96.404	95.73	96.404	95.73	96.404	96.18	96.18	96.404	96.404	96.18	96.18
	VFG000922(gb|WP_000910402) (chuU) heme permease protein ChuU [Chu (VF0227) - Nutritional/Metabolic factor (VFC0272)] [Escherichia coli CFT073]	97.872	98.423	98.423	97.568	97.568	97.872	97.872	97.872	98.423	97.568	97.568	97.872	97.872	97.872	97.872	98.107	98.423	98.107	98.107	98.107	98.423	98.423	98.423	98.423	98.107	0	97.872	97.872	97.872	0	0	97.872	97.872	97.568	97.568	97.568	97.872	97.872	97.568	97.872	97.568	97.872	98.423	98.423	98.423	98.423	98.107	98.107
	VFG012627(gb|WP_000910392) (chuU) heme permease protein ChuU [Chu (VF0234) - Nutritional/Metabolic factor (VFC0272)] [Escherichia coli O157:H7 str, EDL933]	0	0	0	0	0	0	0	0	0	0	0	0	0	0	0	0	0	0	0	0	0	0	0	0	0	97.568	0	0	0	97.568	97.568	0	0	0	0	0	0	0	0	0	0	0	0	0	0	0	0	0
	VFG012615(gb|WP_000020049) (chuX) putative heme-binding protein ChuX [Chu (VF0234) - Nutritional/Metabolic factor (VFC0272)] [Escherichia coli O157:H7 str, EDL933]	93.902	93.902	93.902	93.293	93.902	93.293	93.902	93.902	93.902	93.293	93.293	93.902	93.902	93.902	93.902	93.902	93.902	93.902	93.902	93.293	93.902	93.902	93.293	93.902	93.293	93.902	93.902	93.902	93.902	93.902	93.902	93.293	93.293	93.902	93.902	93.902	93.293	93.293	93.902	93.293	93.902	93.293	92.683	93.902	93.293	93.293	93.293	93.293
	VFG013065(gb|WP_024259428) (shuT) periplasmic binding protein ShuT [Shu (VF0256) - Nutritional/Metabolic factor (VFC0272)] [Shigella dysenteriae Sd197]	94.788	94.137	94.788	94.788	94.788	94.788	94.788	94.788	94.788	94.788	94.463	94.788	94.788	94.788	94.788	94.788	94.788	94.788	94.788	94.463	94.788	94.788	94.463	94.463	94.788	94.788	94.788	94.788	94.788	94.463	94.788	94.788	94.788	94.788	94.788	94.788	94.788	94.788	94.788	94.788	94.788	94.788	94.463	94.788	94.788	94.788	94.788	94.788
	VFG044172(gb|WP_000622316) (chuV) ATP-binding hydrophilic protein ChuV [Chu (VF0227) - Nutritional/Metabolic factor (VFC0272)] [Escherichia coli CFT073]	94.531	94.141	94.531	94.531	94.141	94.531	94.531	94.531	94.531	94.531	94.531	94.531	94.141	94.141	94.141	94.141	94.531	94.141	94.141	94.531	94.531	94.531	94.922	94.141	94.531	94.531	94.531	94.531	94.531	94.531	94.531	94.531	94.922	94.141	94.141	94.141	94.922	94.922	94.141	94.922	94.141	94.922	94.531	94.141	94.922	94.922	94.531	94.531
	VFG012621(gb|WP_000189352) (chuY) ChuY [Chu (VF0234) - Nutritional/Metabolic factor (VFC0272)] [Escherichia coli O157:H7 str, EDL933]	94.686	0	94.686	94.203	0	94.686	94.686	94.686	94.686	94.686	94.203	0	0	94.203	94.203	0	94.686	0	0	94.203	0	94.686	94.686	0	94.203	0	0	94.686	94.686	0	0	93.72	94.686	0	0	0	94.686	94.686	0	94.686	0	94.686	94.686	0	94.686	94.686	94.203	94.203
	VFG000921(gb|WP_000189356) (chuY) ChuY [Chu (VF0227) - Nutritional/Metabolic factor (VFC0272)] [Escherichia coli CFT073]	0	93.72	0	0	93.72	0	0	0	0	0	0	93.72	93.72	0	0	93.72	0	93.72	93.72	0	93.237	0	0	93.237	0	93.72	93.72	0	0	93.72	93.72	0	0	93.72	93.72	93.72	0	0	93.72	0	93.72	0	0	93.72	0	0	0	0
	VFG049116(gb|WP_012737528) (allA) ureidoglycolate hydrolase [Allantion utilization (VF0572) - Nutritional/Metabolic factor (VFC0272)] [Klebsiella pneumoniae subsp, pneumoniae NTUH-K2044]	75	74.375	75	75	75	75	75	75	75	75	75	75	75	75	75	75	75	75	75	75	75	75	75	75	75	75	75	75	75	75	75	75	75	75	75	75	75	75	75	75	75	75	0	75	75	75	75	75
	VFG049118(gb|WP_012737529) (allR) DNA-binding transcriptional repressor AllR [Allantion utilization (VF0572) - Nutritional/Metabolic factor (VFC0272)] [Klebsiella pneumoniae subsp, pneumoniae NTUH-K2044]	86.194	86.194	86.194	86.194	86.194	86.194	86.194	86.194	86.194	86.194	86.194	86.194	86.194	86.194	86.194	86.194	86.194	86.194	86.194	85.821	86.194	86.194	86.194	85.821	86.194	86.194	86.194	86.194	86.194	86.194	86.194	86.194	86.194	86.194	86.194	86.194	86.194	86.194	86.194	86.194	86.194	86.194	86.194	86.194	86.194	86.194	86.194	86.194
	VFG049122(gb|WP_012737539) (allC) allantoate amidohydrolase [Allantion utilization (VF0572) - Nutritional/Metabolic factor (VFC0272)] [Klebsiella pneumoniae subsp, pneumoniae NTUH-K2044]	78.589	78.589	78.589	78.345	78.729	78.589	78.589	78.589	78.589	78.345	78.589	78.589	78.729	78.589	78.589	78.729	78.729	78.729	78.729	78.729	78.589	78.589	78.589	78.589	78.345	78.589	78.729	78.589	78.345	78.589	78.589	78.345	78.589	78.729	78.729	78.729	78.589	78.589	78.729	78.589	78.729	78.589	78.589	78.729	78.589	78.589	78.345	78.345
	VFG049124(gb|WP_012737540) (allD) ureidoglycolate dehydrogenase [Allantion utilization (VF0572) - Nutritional/Metabolic factor (VFC0272)] [Klebsiella pneumoniae subsp, pneumoniae NTUH-K2044]	81.375	81.375	81.375	81.375	81.662	81.375	81.375	81.375	81.375	81.375	81.375	81.375	81.375	81.375	81.375	81.662	81.089	81.662	81.662	81.375	81.375	81.375	81.662	81.375	81.375	81.089	81.375	81.375	81.089	81.089	81.089	81.375	81.375	81.662	81.662	81.662	81.662	81.662	81.662	81.662	81.662	81.662	81.375	81.375	81.375	81.375	81.375	81.375
	VFG049114(gb|WP_012737527) (allS) DNA-binding transcriptional activator AllS [Allantion utilization (VF0572) - Nutritional/Metabolic factor (VFC0272)] [Klebsiella pneumoniae subsp, pneumoniae NTUH-K2044]	73.443	0	73.443	73.443	73.443	73.443	73.443	73.443	73.443	73.443	73.443	73.443	73.443	73.443	73.443	73.443	73.115	73.443	73.443	73.443	73.443	73.443	73.443	73.443	73.443	73.443	0	73.443	73.443	73.443	73.443	73.443	73.443	73.443	73.443	73.443	73.443	73.443	73.443	73.443	73.443	73.443	73.443	73.443	73.443	73.443	73.443	73.443
	VFG049120(gb|WP_012737535) (allB) allantoinase [Allantion utilization (VF0572) - Nutritional/Metabolic factor (VFC0272)] [Klebsiella pneumoniae subsp, pneumoniae NTUH-K2044]	90.728	0	90.508	90.728	90.728	90.728	90.728	90.728	90.508	90.728	90.728	90.728	90.728	90.728	90.728	90.728	90.728	90.728	90.728	90.728	90.728	90.728	90.728	90.728	90.728	90.728	90.728	90.508	90.728	90.728	90.728	90.728	90.728	90.728	90.728	90.728	90.728	90.728	90.728	90.728	90.728	90.728	90.728	90.728	90.728	90.728	90.728	90.728
	VFG049144(gb|WP_002892069) (acrB) acriflavine resistance protein B [AcrAB (VF0568) - Antimicrobial activity/Competitive advantage (VFC0325)] [Klebsiella pneumoniae subsp, pneumoniae NTUH-K2044]	77.996	64.637	64.538	64.637	91.516	64.637	91.611	91.611	64.637	64.637	91.516	64.637	77.996	77.996	77.996	70.727	70.727	70.727	64.637	78.094	70.629	77.898	70.727	70.727	64.637	70.727	64.637	91.611	64.637	70.727	70.727	64.637	78.193	64.637	78.094	91.516	70.727	78.094	70.727	64.538	70.727	91.611	64.637	70.727	70.727	78.193	91.611	91.611
T2SS	VFG002046(gb|WP_000135089) (gspC) general secretion pathway protein C [T2SS (VF0333) - Effector delivery system (VFC0086)] [Shigella dysenteriae Sd197]	89.969	84.953	90.282	90.282	90.282	90.282	90.282	90.282	94.984	90.282	90.282	90.282	89.969	90.282	90.282	90.282	90.282	90.282	90.282	89.655	90.282	89.969	90.282	90.282	90.282	0	89.969	0	90.282	0	0	90.282	90.282	0	0	0	90.282	90.282	0	90.282	0	90.282	90.282	89.969	90.282	90.282	90.282	90.282
	VFG002047(gb|WP_000498818) (gspD) general secretion pathway protein D [T2SS (VF0333) - Effector delivery system (VFC0086)] [Shigella dysenteriae Sd197]	98.251	98.251	98.085	98.251	98.397	98.251	98.251	98.251	98.397	98.688	98.397	98.397	98.105	98.542	98.542	98.397	98.251	98.397	98.397	98.085	98.233	98.085	98.085	98.251	90.352	0	98.251	0	98.251	0	0	98.251	98.542	0	0	0	98.397	98.397	0	98.397	0	98.397	98.251	98.105	98.542	98.542	98.397	98.397
	VFG002048(gb|WP_000249362) (gspE) general secretion pathway protein E [T2SS (VF0333) - Effector delivery system (VFC0086)] [Shigella dysenteriae Sd197]	97.586	96.177	97.586	97.586	97.384	97.586	97.586	97.586	97.586	97.586	97.586	97.586	97.586	97.586	97.586	97.384	97.586	97.787	97.787	97.586	97.586	97.586	97.586	97.586	97.384	0	97.586	0	97.384	0	0	97.384	97.384	0	0	0	97.586	97.586	0	97.586	0	97.586	97.586	97.586	97.384	97.384	97.384	97.384
	VFG002049(gb|WP_001173470) (gspF) general secretion pathway protein F [T2SS (VF0333) - Effector delivery system (VFC0086)] [Shigella dysenteriae Sd197]	95.99	93.734	95.739	95.99	96.491	95.99	95.739	95.739	97.243	95.99	96.491	95.739	96.241	95.99	95.99	96.491	95.99	96.491	96.491	95.99	96.491	95.99	95.99	96.491	95.739	0	95.99	0	96.491	0	0	96.491	95.99	0	0	0	95.739	95.739	0	95.739	0	95.739	96.491	96.241	95.99	95.99	95.739	95.739
	VFG002050(gb|WP_001087302) (gspG) general secretion pathway protein G [T2SS (VF0333) - Effector delivery system (VFC0086)] [Shigella dysenteriae Sd197]	97.351	94.702	98.013	97.351	98.013	97.351	98.013	98.013	99.338	98.013	97.351	98.013	98.013	98.013	98.013	98.013	97.351	98.013	98.013	97.351	98.013	97.351	98.013	98.013	98.013	0	98.013	0	97.351	0	0	97.351	98.013	0	0	0	97.351	97.351	0	97.351	0	97.351	98.013	98.013	98.013	98.013	98.013	98.013
	VFG002051(gb|WP_001115126) (gspH) general secretion pathway protein H [T2SS (VF0333) - Effector delivery system (VFC0086)] [Shigella dysenteriae Sd197]	96.791	95.187	96.023	95.722	95.722	95.722	95.722	95.722	96.791	95.722	95.187	95.187	95.722	95.722	95.722	95.722	95.722	95.187	95.187	96.023	96.023	95.455	96.023	95.722	95.187	0	95.722	0	95.722	0	0	95.722	95.722	0	0	0	95.187	95.187	0	95.187	0	95.187	95.722	95.722	95.722	95.722	95.187	95.187
	VFG002052(gb|WP_000820136) (gspI) general secretion pathway protein I [T2SS (VF0333) - Effector delivery system (VFC0086)] [Shigella dysenteriae Sd197]	91.057	89.431	91.87	91.057	91.87	91.87	91.87	91.87	95.935	91.87	91.87	91.87	91.87	89.431	89.431	91.87	91.87	95.122	95.122	91.87	91.87	91.87	91.87	91.87	91.87	0	91.87	0	91.87	0	0	91.87	91.87	0	0	0	91.057	91.057	0	91.057	0	91.057	91.87	91.87	91.87	91.87	91.87	91.87
	VFG002053(gb|WP_001250462) (gspJ) general secretion pathway protein J [T2SS (VF0333) - Effector delivery system (VFC0086)] [Shigella dysenteriae Sd197]	94.527	89.5	95.767	94.527	94.03	94.527	94.527	94.527	95.522	94.527	94.527	94.03	94.03	94.527	94.527	94.03	94.03	96.02	96.02	96.825	95.767	95.767	94.709	94.527	93.532	0	94.527	0	94.527	0	0	94.527	94.527	0	0	0	94.527	94.527	0	94.527	0	94.527	95.025	94.03	94.527	94.527	93.532	93.532
	VFG002054(gb|WP_000633233) (gspK) general secretion pathway protein K [T2SS (VF0333) - Effector delivery system (VFC0086)] [Shigella dysenteriae Sd197]	96.308	91.385	96	96	96	96	96	96	97.846	95.692	96	96	95.692	96	96	96	95.385	98.462	98.462	96	98.154	96	96	95.692	95.692	0	96	0	96	0	0	96	95.692	0	0	0	96	96	0	96	0	96	96	95.692	95.692	95.692	95.692	95.692
	VFG002055(gb|WP_000097229) (gspL) general secretion pathway protein L [T2SS (VF0333) - Effector delivery system (VFC0086)] [Shigella dysenteriae Sd197]	91.582	85.204	91.517	91.837	92.092	91.837	91.582	91.582	94.43	91.582	92.092	91.837	91.837	92.347	92.347	92.092	92.092	95.408	95.408	91.517	92.802	91.774	91.003	92.092	92.092	0	91.837	0	91.837	0	0	91.837	92.092	0	0	0	91.582	91.582	0	91.582	0	91.582	91.837	91.837	92.092	92.092	92.092	92.092
	VFG012636(gb|NP_858256) (virB) transcriptional activator VirB [TTSS (VF0118) - Effector delivery system (VFC0086)] [Shigella flexneri 2a str, 301]	0	80.13	0	0	0	0	0	0	0	0	0	0	0	0	0	0	0	0	0	0	0	0	0	0	0	0	0	0	0	0	0	0	0	0	0	0	0	0	0	0	0	0	0	0	0	0	0	0
Motility	VFG002328(gb|WP_011816597) (fliF) flagellar M-ring protein FliF [Flagella (VF0394) - Motility (VFC0204)] [Yersinia enterocolitica subsp, enterocolitica 8081]	63.734	63.489	63.734	63.555	63.734	63.555	63.734	63.734	63.734	63.375	63.555	63.375	63.734	63.555	63.555	63.734	63.375	63.734	63.734	63.555	63.555	63.734	63.555	63.734	63.555	63.555	63.734	63.375	63.555	63.555	63.555	63.734	63.555	63.734	63.734	63.734	63.555	63.555	63.734	63.555	63.734	63.555	63.734	63.734	63.555	63.555	63.555	63.555
	VFG002329(gb|WP_005160381) (fliG) flagellar motor switch protein G [Flagella (VF0394) - Motility (VFC0204)] [Yersinia enterocolitica subsp, enterocolitica 8081]	83.283	83.283	83.283	83.283	83.283	83.283	83.283	83.283	83.283	83.283	83.587	83.283	83.283	83.283	83.283	83.283	83.283	83.283	83.283	83.283	82.979	82.979	83.283	83.283	83.283	83.283	83.283	83.283	83.283	83.283	83.283	83.283	83.283	83.283	83.283	83.283	83.283	83.283	83.283	83.283	83.283	83.283	83.283	83.283	83.283	83.283	83.283	83.283
	VFG002331(gb|WP_026018001) (fliI) flagellum-specific ATP synthase FliI [Flagella (VF0394) - Motility (VFC0204)] [Yersinia enterocolitica subsp, enterocolitica 8081]	83.921	83.921	83.921	83.921	83.921	83.921	83.921	83.921	83.921	83.921	84.141	83.921	83.7	83.921	83.921	83.921	83.921	83.7	83.7	83.7	83.921	83.921	83.921	83.7	83.921	83.7	83.921	83.921	83.921	83.921	83.921	83.921	83.7	83.921	83.921	83.921	83.921	83.921	83.921	83.921	83.921	83.921	84.141	83.7	83.7	83.7	83.921	83.921
	VFG002335(gb|WP_005160396) (fliM) flagellar motor switch protein FliM [Flagella (VF0394) - Motility (VFC0204)] [Yersinia enterocolitica subsp, enterocolitica 8081]	83.183	83.183	83.183	82.883	83.183	83.183	83.183	83.183	83.183	83.183	83.183	83.183	83.183	83.183	83.183	83.183	83.183	83.183	83.183	83.183	83.183	82.883	83.183	82.883	82.883	83.183	82.583	82.883	83.183	83.183	83.183	83.183	83.183	82.883	82.883	82.883	83.183	83.183	82.883	83.183	82.883	83.183	83.183	83.183	83.183	83.183	82.883	82.883
	VFG002336(gb|WP_005160399) (fliN) flagellar motor switch protein FliN [Flagella (VF0394) - Motility (VFC0204)] [Yersinia enterocolitica subsp, enterocolitica 8081]	75.362	75.362	76.087	75.362	75.362	75.362	76.087	76.087	76.087	75.362	75.362	75.362	75.362	75.362	75.362	75.362	75.362	75.362	75.362	75.362	75.362	75.362	75.362	75.362	75.362	75.362	75.362	75.362	75.362	75.362	75.362	75.362	75.362	75.362	75.362	75.362	75.362	75.362	75.362	75.362	75.362	75.362	75.362	75.362	75.362	75.362	75.362	75.362
	VFG002338(gb|WP_042661456) (fliP) flagellar biosynthetic protein FliP [Flagella (VF0394) - Motility (VFC0204)] [Yersinia enterocolitica subsp, enterocolitica 8081]	80.972	81.377	81.377	81.377	81.377	80.972	81.377	81.377	81.377	81.377	81.377	81.377	81.377	80.972	80.972	81.377	81.377	81.377	81.377	81.377	81.377	81.377	80.972	80.972	81.377	81.377	81.377	80.972	81.377	81.377	81.377	80.972	81.377	81.377	81.377	81.377	81.377	81.377	81.377	81.377	81.377	81.377	81.377	81.377	81.377	81.377	81.377	81.377
	VFG002339(gb|WP_005160414) (fliQ) flagellar biosynthetic protein FliQ [Flagella (VF0394) - Motility (VFC0204)] [Yersinia enterocolitica subsp, enterocolitica 8081]	77.528	77.528	77.528	77.528	77.528	77.528	77.528	77.528	77.528	77.528	77.528	77.528	77.528	77.528	77.528	77.528	77.528	77.528	77.528	77.528	77.528	77.528	77.528	77.528	77.528	77.528	77.528	76.404	77.528	77.528	77.528	77.528	77.528	77.528	77.528	77.528	77.528	77.528	77.528	77.528	77.528	77.528	77.528	77.528	77.528	77.528	77.528	77.528
	VFG002340(gb|WP_005168816) (fliR) flagellar biosynthetic protein FliR [Flagella (VF0394) - Motility (VFC0204)] [Yersinia enterocolitica subsp, enterocolitica 8081]	68.75	68.359	68.75	68.75	68.75	68.359	68.75	68.75	68.75	68.75	68.75	68.75	68.75	68.75	68.75	68.75	68.75	68.75	68.75	68.75	68.75	68.75	68.75	68.75	68.75	68.359	68.75	68.75	68.359	68.359	68.359	68.75	68.75	68.75	68.75	68.75	68.359	68.359	68.75	68.359	68.75	68.359	67.969	68.75	68.75	68.75	68.75	68.75
	VFG002344(gb|WP_042661458) (flgI) flagellar P-ring protein precursor FlgI [Flagella (VF0394) - Motility (VFC0204)] [Yersinia enterocolitica subsp, enterocolitica 8081]	77.534	77.534	79.379	77.534	77.534	77.534	77.534	77.534	77.534	77.534	77.26	77.534	77.534	77.534	77.534	77.534	77.534	77.534	77.534	79.661	79.096	79.379	79.379	77.534	77.534	77.534	77.808	77.534	77.534	77.534	77.534	77.534	77.534	77.534	77.534	77.534	77.808	77.808	77.534	77.808	77.534	77.808	77.534	77.534	77.534	77.534	77.534	77.534
	VFG002345(gb|WP_005160434) (flgH) flagellar L-ring protein precursor FlgH [Flagella (VF0394) - Motility (VFC0204)] [Yersinia enterocolitica subsp, enterocolitica 8081]	82.16	82.16	81.69	82.16	82.16	82.16	81.69	81.69	81.69	82.16	82.16	81.69	82.16	82.16	82.16	82.16	81.69	82.16	82.16	82.16	81.69	82.16	81.69	82.16	82.16	82.16	81.69	81.69	82.16	82.16	82.16	82.16	81.69	82.16	82.16	82.16	82.16	82.16	82.16	82.16	82.16	82.16	82.16	82.16	81.69	81.69	82.16	82.16
	VFG002346(gb|WP_005160438) (flgG) flagellar basal-body rod protein FlgG [Flagella (VF0394) - Motility (VFC0204)] [Yersinia enterocolitica subsp, enterocolitica 8081]	86.538	86.154	86.538	86.538	86.538	86.538	86.538	86.538	86.538	86.538	86.538	86.538	86.538	86.538	86.538	86.538	86.538	86.538	86.538	86.538	86.154	86.538	86.538	86.154	86.538	86.538	86.538	86.538	86.538	86.538	86.538	86.538	86.538	86.538	86.538	86.538	86.538	86.538	86.538	86.538	86.538	86.538	86.154	86.538	86.538	86.538	86.538	86.538
	VFG002347(gb|WP_011816608) (flgF) flagellar basal-body rod protein FlgF [Flagella (VF0394) - Motility (VFC0204)] [Yersinia enterocolitica subsp, enterocolitica 8081]	66.534	66.534	66.534	66.534	66.135	66.135	66.534	66.534	66.534	66.534	66.534	66.135	66.135	66.534	66.534	66.135	66.534	66.135	66.135	66.534	66.534	66.534	66.534	66.534	66.534	66.135	66.534	66.534	66.135	66.135	66.135	66.534	66.534	66.135	66.135	66.135	66.534	66.534	66.135	66.534	66.135	66.534	66.135	66.135	66.534	66.534	66.534	66.534
	VFG002349(gb|WP_005168797) (flgD) flagellar basal-body rod modification protein FlgD [Flagella (VF0394) - Motility (VFC0204)] [Yersinia enterocolitica subsp, enterocolitica 8081]	74.752	74.752	74.752	74.257	74.257	74.752	74.752	74.752	74.752	74.257	74.257	74.752	74.752	74.257	74.257	74.257	74.257	74.257	74.257	74.752	74.752	74.752	74.752	74.752	74.257	74.752	74.752	74.257	74.752	74.752	74.752	74.752	74.257	74.257	74.257	74.257	74.752	74.752	74.257	74.752	74.257	74.752	74.257	74.752	74.257	74.257	74.257	74.257
	VFG002350(gb|WP_005168794) (flgC) flagellar basal-body rod protein FlgC [Flagella (VF0394) - Motility (VFC0204)] [Yersinia enterocolitica subsp, enterocolitica 8081]	82.09	82.836	82.836	82.836	82.836	82.836	82.836	82.836	82.836	82.836	82.836	82.836	82.09	82.836	82.836	82.836	82.836	82.836	82.836	82.836	82.836	82.836	82.836	82.09	82.836	82.836	82.836	82.836	82.836	82.836	82.836	82.09	82.836	82.836	82.836	82.836	82.836	82.836	82.836	82.836	82.836	82.836	82.836	82.09	82.836	82.836	82.836	82.836
	VFG002351(gb|WP_005160463) (flgB) flagellar basal-body rod protein FlgB [Flagella (VF0394) - Motility (VFC0204)] [Yersinia enterocolitica subsp, enterocolitica 8081]	70.803	70.803	70.073	70.803	70.803	70.803	70.073	70.073	70.073	70.803	70.803	70.803	70.803	70.803	70.803	70.803	70.803	70.803	70.803	70.803	70.803	70.803	70.803	70.803	70.803	70.803	70.073	70.803	70.803	70.803	70.803	70.803	70.803	70.803	70.803	70.803	70.803	70.803	70.803	70.803	70.803	70.803	70.803	70.803	70.803	70.803	70.803	70.803
	VFG002357(gb|WP_005164474) (flhB) flagellar biosynthetic protein FlhB [Flagella (VF0394) - Motility (VFC0204)] [Yersinia enterocolitica subsp, enterocolitica 8081]	63.852	63.852	0	63.852	63.852	63.852	63.852	63.852	63.852	64.116	63.852	63.852	63.852	63.852	63.852	63.852	63.588	63.852	63.852	63.66	63.66	63.66	63.66	63.852	63.852	63.852	63.852	63.588	63.852	63.852	63.852	63.852	63.852	63.852	63.852	63.852	63.852	63.852	63.852	63.852	63.852	63.852	63.852	63.852	63.852	63.852	63.852	63.852
	VFG002358(gb|WP_005164496) (flhC) flagellar biosynthesis transcription activator FlhC [Flagella (VF0394) - Motility (VFC0204)] [Yersinia enterocolitica subsp, enterocolitica 8081]	82.383	81.865	82.383	82.383	82.383	82.383	82.383	82.383	82.383	82.383	82.383	82.383	81.865	82.383	82.383	82.383	82.383	82.383	82.383	82.383	82.383	82.383	82.383	82.383	82.383	81.865	82.383	82.383	81.865	81.865	81.865	82.383	82.383	82.383	82.383	82.383	82.383	82.383	82.383	82.383	82.383	82.383	82.383	82.383	82.383	82.383	82.383	82.383
	VFG002359(gb|WP_005164498) (flhD) flagellar transcriptional activator FlhD [Flagella (VF0394) - Motility (VFC0204)] [Yersinia enterocolitica subsp, enterocolitica 8081]	70.69	70.69	70.69	70.69	70.69	70.69	70.69	70.69	70.69	70.69	70.69	70.69	70.69	70.69	70.69	70.69	70.69	70.69	70.69	70.69	70.69	70.69	70.69	70.69	70.69	70.69	70.69	70.69	70.69	70.69	70.69	70.69	70.69	70.69	70.69	70.69	70.69	70.69	70.69	70.69	70.69	70.69	70.69	70.69	70.69	70.69	70.69	70.69
	VFG002319(gb|WP_005160341) (fliA) flagellar biosynthesis sigma factor [Flagella (VF0394) - Motility (VFC0204)] [Yersinia enterocolitica subsp, enterocolitica 8081]	82.353	82.353	82.456	82.353	82.353	82.353	82.353	82.353	82.353	82.353	82.353	82.353	82.353	82.353	82.353	82.353	82.353	82.353	82.353	82.456	82.456	82.456	82.456	82.353	82.353	82.353	82.353	82.353	82.353	82.353	82.353	82.353	82.353	82.353	82.353	82.353	82.353	82.353	82.353	82.353	82.353	82.353	82.353	82.353	82.353	82.353	82.353	82.353
	VFG038840(gb|WP_005300916) (flmH) short chain dehydrogenase/reductase family oxidoreductase [Polar flagella (VF0473) - Motility (VFC0204)] [Aeromonas hydrophila ML09-119]	78.279	78.279	78.279	78.279	78.279	78.279	78.279	78.279	78.279	78.279	78.279	78.279	78.279	78.279	78.279	78.279	78.279	78.279	78.279	78.279	78.279	78.279	78.279	78.279	78.279	78.279	78.279	78.279	78.279	78.279	78.279	78.279	78.279	78.279	78.279	78.279	78.279	78.279	78.279	78.279	78.279	78.279	78.279	78.279	78.279	78.279	78.279	78.279
	VFG038845(gb|WP_016351249) (nueA) NeuA protein [Polar flagella (VF0473) - Motility (VFC0204)] [Aeromonas hydrophila ML09-119]	70.281	70.281	69.88	70.281	70.281	70.281	69.88	69.88	69.88	70.281	70.281	70.281	70.281	70.281	70.281	70.281	70.281	70.281	70.281	70.281	70.281	70.281	70.281	70.281	70.281	70.281	69.88	70.281	70.281	70.281	70.281	70.281	70.281	70.281	70.281	70.281	70.281	70.281	70.281	70.281	70.281	70.281	69.88	70.281	70.281	70.281	70.281	70.281
	VFG043205(gb|WP_005164477) (cheZ) chemotaxis regulator CheZ [Flagella (VF0394) - Motility (VFC0204)] [Yersinia enterocolitica subsp, enterocolitica 8081]	76.699	76.214	76.699	76.699	76.699	76.214	76.699	76.699	76.699	76.214	76.699	76.699	76.699	76.699	76.699	76.699	76.699	76.699	76.699	76.214	76.699	76.699	76.699	76.699	76.699	76.699	76.699	0	76.699	76.699	76.699	76.699	76.699	76.699	76.699	76.699	76.699	76.699	76.699	76.699	76.699	76.699	76.214	76.699	76.699	76.699	76.699	76.699
	VFG043206(gb|WP_005164479) (cheY) chemotaxis regulatory protein CheY [Flagella (VF0394) - Motility (VFC0204)] [Yersinia enterocolitica subsp, enterocolitica 8081]	90.698	90.698	89.922	90.698	90.698	90.698	89.922	89.922	89.922	90.698	90.698	90.698	90.698	90.698	90.698	90.698	90.698	90.698	90.698	89.922	90.698	90.698	90.698	90.698	90.698	89.922	90.698	0	89.922	89.922	89.922	90.698	90.698	90.698	90.698	90.698	90.698	90.698	90.698	90.698	90.698	90.698	90.698	90.698	90.698	90.698	90.698	90.698
	VFG043207(gb|WP_005164481) (cheB) chemotaxis-specific methylesterase CheB [Flagella (VF0394) - Motility (VFC0204)] [Yersinia enterocolitica subsp, enterocolitica 8081]	84.241	84.527	84.527	84.241	84.527	84.527	84.527	84.527	84.527	84.241	84.241	84.527	84.241	84.527	84.527	84.527	84.241	84.527	84.527	84.241	84.241	84.527	84.527	84.241	84.241	84.527	84.241	0	84.527	84.527	84.527	84.241	84.527	84.527	84.527	84.527	84.527	84.527	84.527	84.527	84.527	84.527	84.241	84.241	84.527	84.527	84.241	84.241
	VFG043208(gb|WP_005164483) (cheR) chemotaxis methyltransferase CheR [Flagella (VF0394) - Motility (VFC0204)] [Yersinia enterocolitica subsp, enterocolitica 8081]	71.739	71.739	71.739	71.739	71.739	71.739	71.739	71.739	71.739	71.739	71.377	71.739	71.739	71.739	71.739	71.739	71.739	71.739	71.739	71.739	71.739	71.739	71.739	71.739	71.739	71.739	71.739	0	71.739	71.739	71.739	71.739	71.739	71.739	71.739	71.739	71.739	71.739	71.739	71.739	71.739	71.739	71.739	71.739	71.739	71.739	71.739	71.739
	VFG043209(gb|WP_005168769) (cheD) methyl-accepting chemotaxis protein CheD [Flagella (VF0394) - Motility (VFC0204)] [Yersinia enterocolitica subsp, enterocolitica 8081]	68.223	67.921	67.921	67.742	67.921	68.1	67.921	67.921	67.921	67.742	67.742	67.921	68.223	68.043	68.043	67.921	67.921	67.921	67.921	68.223	68.1	67.921	68.1	68.1	67.742	67.921	67.742	68.223	67.921	67.921	67.921	68.1	68.223	67.921	67.921	67.921	68.1	68.1	67.921	68.1	67.921	68.1	67.864	68.223	68.223	68.223	67.742	67.742
	VFG043210(gb|WP_011816618) (cheW) purine-binding chemotaxis protein CheW [Flagella (VF0394) - Motility (VFC0204)] [Yersinia enterocolitica subsp, enterocolitica 8081]	83.23	83.851	83.851	83.851	83.851	83.851	83.851	83.851	83.851	83.851	83.851	83.851	83.851	83.851	83.851	83.851	83.851	83.851	83.851	83.851	83.851	83.851	83.851	83.851	83.851	83.851	83.851	83.851	83.851	83.851	83.851	83.851	83.851	83.23	83.23	83.23	83.851	83.851	83.23	83.851	83.23	83.851	83.851	83.851	83.23	83.23	83.851	83.851
	VFG043211(gb|WP_032902679) (cheA) chemotaxis protein CheA [Flagella (VF0394) - Motility (VFC0204)] [Yersinia enterocolitica subsp, enterocolitica 8081]	73.105	72.66	73.105	73.105	73.105	73.105	73.105	73.105	73.105	73.105	73.105	73.105	72.957	73.105	73.105	73.105	73.105	73.105	73.105	72.957	72.808	73.105	73.105	73.105	73.105	72.957	72.957	73.105	72.957	72.957	72.957	73.105	73.105	73.105	73.105	73.105	73.105	73.105	73.105	73.105	73.105	73.105	73.105	72.957	73.105	73.105	73.105	73.105
	VFG043212(gb|WP_005168761) (motB) flagellar motor protein MotB [Flagella (VF0394) - Motility (VFC0204)] [Yersinia enterocolitica subsp, enterocolitica 8081]	66.349	66.032	66.349	66.349	66.349	66.349	66.349	66.349	66.349	66.349	0	66.349	66.349	66.349	66.349	66.349	66.349	66.349	66.349	66.349	66.349	66.349	66.349	66.349	66.349	66.349	66.349	66.349	66.349	66.349	66.349	66.349	66.349	66.349	66.349	66.349	66.349	66.349	66.349	66.349	66.349	66.349	66.349	66.349	66.349	66.349	66.349	66.349
	VFG043213(gb|WP_005164494) (motA) flagellar motor protein MotA [Flagella (VF0394) - Motility (VFC0204)] [Yersinia enterocolitica subsp, enterocolitica 8081]	80.272	79.932	80.727	80.272	80.272	80.272	80.272	80.272	80.272	80.272	80.272	80.272	80.272	80.272	80.272	80.272	80.272	80.272	80.272	80.488	80.488	80.488	80.488	80.272	80.272	80.272	80.272	80.272	80.272	80.272	80.272	80.272	80.272	80.272	80.272	80.272	80.272	80.272	80.272	80.272	80.272	80.272	80.272	80.272	80.272	80.272	80.272	80.272
	VFG002348(gb|WP_005160443) (flgE) flagellar hook protein FlgE [Flagella (VF0394) - Motility (VFC0204)] [Yersinia enterocolitica subsp, enterocolitica 8081]	63.007	0	63.246	63.007	63.246	63.007	63.246	63.246	63.246	63.246	63.246	63.246	63.246	63.246	63.246	63.246	63.246	63.246	63.246	63.246	63.246	63.246	63.246	63.246	63.007	63.246	63.007	63.246	63.246	63.246	63.246	63.246	63.246	63.246	63.246	63.246	63.246	63.246	63.246	63.246	63.246	63.246	63.246	63.246	63.246	63.246	63.007	63.007
	VFG002356(gb|WP_011816614) (flhA) flagellar biosynthesis protein FlhA [Flagella (VF0394) - Motility (VFC0204)] [Yersinia enterocolitica subsp, enterocolitica 8081]	85.362	0	85.362	85.362	85.217	85.217	85.362	85.362	85.362	85.507	85.507	85.507	85.507	85.507	85.507	85.217	85.507	85.217	85.217	85.362	85.362	85.507	85.507	85.507	85.362	85.507	85.362	85.072	85.507	85.507	85.507	85.362	85.362	85.217	85.217	85.217	85.507	85.507	85.217	85.507	85.217	85.507	85.507	85.507	85.362	85.362	85.362	85.362
	VFG002353(gb|WP_005168786) (flgM) negative regulator of flagellin synthesis [Flagella (VF0394) - Motility (VFC0204)] [Yersinia enterocolitica subsp, enterocolitica 8081]	0	60	60	60	60	0	60	60	60	60	60	60	60	60	60	60	60	60	60	0	0	0	60.417	60	60	60	60	60	60	60	60	60	0	60	60	60	60	60	60	60	60	60	0	60	0	0	60	60
	VFG002327(gb|WP_005160376) (fliE) flagellar hook-basal body complex protein FliE [Flagella (VF0394) - Motility (VFC0204)] [Yersinia enterocolitica subsp, enterocolitica 8081]	0	0	0	60.194	60.194	60.194	0	0	0	60.194	60.194	60.194	60.194	60.194	60.194	60.194	60.194	60.194	60.194	60.194	60.194	60.194	60.194	0	60.194	60.194	60.194	60.194	0	60.194	60.194	0	60.194	60.194	60.194	60.194	60.194	60.194	60.194	60.194	60.194	60.194	60.194	60.194	60.194	60.194	60.194	60.194
	VFG038867(gb|WP_005314284) (lfiI) lateral flagellar FliI-like assembly ATPase [Lateral flagella (VF0474) - Motility (VFC0204)] [Aeromonas salmonicida subsp, salmonicida A449]	0	0	0	0	0	0	0	0	0	0	0	0	0	0	0	0	0	0	0	60.047	0	0	0	0	0	0	0	0	0	0	0	0	0	0	0	0	0	0	0	0	0	0	0	0	0	0	0	0
Effector delivery system	VFG041091(gb|NP_459264) (STM0267) sciB domain protein [SCI (Salmonella centrisome island) (VF0974) - Effector delivery system (VFC0086)] [Salmonella enterica subsp, enterica serovar Typhimurium str, LT2]	84.29	83.988	84.29	84.29	84.29	84.29	84.29	84.29	84.29	84.29	84.29	84.29	83.988	84.29	84.29	84.29	84.29	84.29	84.29	84.29	84.29	83.988	0	84.29	84.29	0	84.29	84.29	84.29	0	84.29	83.988	84.29	84.29	84.29	84.29	84.29	84.29	84.29	84.29	84.29	84.29	84.29	84.29	84.29	84.29	84.29	84.29
	VFG041093(gb|NP_459266) (STM0269) hypothetical protein [SCI (Salmonella centrisome island) (VF0974) - Effector delivery system (VFC0086)] [Salmonella enterica subsp, enterica serovar Typhimurium str, LT2]	76.22	76.22	76.22	76.22	76.22	75.61	76.22	76.22	76.22	76.22	76.22	76.22	76.22	76.22	76.22	76.22	76.22	76.22	76.22	76.22	76.22	75.61	0	76.22	76.22	0	76.22	76.22	76.22	0	76.22	76.22	76.22	76.22	76.22	76.22	75.61	75.61	76.22	75.61	76.22	75.61	76.22	76.22	76.22	76.22	76.22	76.22
	VFG041094(gb|NP_459267) (STM0270) impE family protein [SCI (Salmonella centrisome island) (VF0974) - Effector delivery system (VFC0086)] [Salmonella enterica subsp, enterica serovar Typhimurium str, LT2]	71.377	71.014	71.377	71.739	71.377	71.377	71.377	71.377	71.377	71.377	71.739	71.014	71.377	71.014	71.014	71.377	71.014	71.377	71.377	71.739	71.377	71.377	0	71.014	71.739	0	71.739	71.739	71.377	0	71.377	71.377	71.014	71.377	71.377	71.377	71.739	71.739	71.377	71.739	71.377	71.739	71.014	71.377	71.014	71.014	71.739	71.739
	VFG041106(gb|NP_459280) (STM0282) hypothetical protein [SCI (Salmonella centrisome island) (VF0974) - Effector delivery system (VFC0086)] [Salmonella enterica subsp, enterica serovar Typhimurium str, LT2]	79.452	78.995	79.224	79.452	78.995	79.224	79.224	79.224	79.224	79.452	79.452	79.224	79.224	79.224	79.224	78.995	79.224	78.995	78.995	79.224	79.224	79.68	0	79.224	79.452	0	79.224	79.224	79.224	0	79.224	79.224	0	78.995	78.995	78.995	78.995	78.995	78.995	78.995	78.995	78.995	78.995	79.224	0	0	79.452	79.452
	VFG041109(gb|NP_459283) (STM0285) hypothetical protein [SCI (Salmonella centrisome island) (VF0974) - Effector delivery system (VFC0086)] [Salmonella enterica subsp, enterica serovar Typhimurium str, LT2]	86.311	86.311	86.388	86.156	86.388	86.234	86.388	86.388	86.388	86.388	86.667	86.388	86.311	86.234	86.234	86.388	86.388	86.388	86.388	86.311	86.311	86.388	0	86.388	86.156	0	86.311	0	86.234	0	86.311	86.234	85.383	86.388	86.388	86.388	86.388	86.388	86.388	86.388	86.388	86.388	0	86.311	86.234	86.234	86.079	86.079
	VFG041110(gb|NP_459284) (STM0286) hypothetical protein [SCI (Salmonella centrisome island) (VF0974) - Effector delivery system (VFC0086)] [Salmonella enterica subsp, enterica serovar Typhimurium str, LT2]	74.803	74.803	74.803	74.803	74.803	74.803	74.803	74.803	74.803	74.803	74.409	74.409	74.803	74.803	74.803	74.803	74.803	74.803	74.803	74.409	74.803	74.409	0	74.409	74.803	0	74.016	74.409	74.803	0	74.803	74.803	74.803	74.409	74.409	74.409	74.803	74.803	74.409	74.803	74.409	74.803	74.803	74.803	74.409	74.409	74.803	74.803
	VFG041090(gb|NP_459263) (STM0266) hypothetical protein [SCI (Salmonella centrisome island) (VF0974) - Effector delivery system (VFC0086)] [Salmonella enterica subsp, enterica serovar Typhimurium str, LT2]	72.443	72.443	72.443	72.443	72.443	72.443	72.443	72.443	72.443	72.159	72.443	72.443	72.443	72.443	72.443	72.443	72.443	72.443	72.443	71.875	72.443	72.443	0	72.443	72.443	72.443	72.443	72.159	72.443	72.443	72.443	72.443	72.443	72.443	72.443	72.443	72.443	72.443	72.443	72.443	72.443	72.443	72.443	72.443	72.443	72.443	72.443	72.443
	VFG041114(gb|NP_459288) (STM0290) hypothetical protein [SCI (Salmonella centrisome island) (VF0974) - Effector delivery system (VFC0086)] [Salmonella enterica subsp, enterica serovar Typhimurium str, LT2]	72.789	0	72.789	72.789	72.789	72.789	72.789	72.789	72.109	72.789	0	72.789	72.789	72.109	72.109	72.789	72.109	72.789	72.789	72.789	72.789	72.789	0	72.789	72.789	0	72.789	72.789	72.789	0	72.789	72.789	72.789	72.789	72.789	72.789	72.789	72.789	72.789	72.789	72.789	72.789	72.789	72.789	72.789	72.789	72.789	72.789
	VFG034928(gb|WP_001239082) (lifA/efa1) lymphostatin Efa1/LifA [Lymphostatin/LifA (VF0175) - Effector delivery system (VFC0086)] [Escherichia coli O55:H7 str, CB9615]	0	77.102	0	0	0	0	0	0	0	0	0	0	0	0	0	0	0	0	0	0	0	0	0	0	0	0	0	0	0	0	0	0	0	0	0	0	0	0	0	0	0	0	0	0	0	0	0	0
T3SS	VFG000414(gb|WP_002213287) (yopJ/yopP) type III secretion system effector YopP/YopJ, acetyltransferase [TTSS secreted effectors (VF1021) - Effector delivery system (VFC0086)] [Yersinia pestis CO92]	0	72.727	0	0	0	0	0	0	0	0	0	0	0	0	0	0	0	0	0	0	0	0	0	0	0	0	0	0	0	0	0	0	0	0	0	0	0	0	0	0	0	0	0	0	0	0	0	0
	VFG000988(gb|NP_858262) (ipgC) type III secretion system chaperone for IpaB and IpaC [TTSS (VF0118) - Effector delivery system (VFC0086)] [Shigella flexneri 2a str, 301]	0	85.806	0	0	0	0	0	0	0	0	0	0	0	0	0	0	0	0	0	0	0	0	0	0	0	0	0	0	0	0	0	0	0	0	0	0	0	0	0	0	0	0	0	0	0	0	0	0
	VFG000994(gb|NP_858268) (ipgF) type III secretion system protein IpgF [TTSS (VF0118) - Effector delivery system (VFC0086)] [Shigella flexneri 2a str, 301]	0	75.342	0	0	0	0	0	0	0	0	0	0	0	0	0	0	0	0	0	0	0	0	0	0	0	0	0	0	0	0	0	0	0	0	0	0	0	0	0	0	0	0	0	0	0	0	0	0
	VFG000996(gb|NP_858270) (mxiH) type III secretion system needle filament protein MxiH [TTSS (VF0118) - Effector delivery system (VFC0086)] [Shigella flexneri 2a str, 301]	0	83.133	0	0	0	0	0	0	0	0	0	0	0	0	0	0	0	0	0	0	0	0	0	0	0	0	0	0	0	0	0	0	0	0	0	0	0	0	0	0	0	0	0	0	0	0	0	0
	VFG000998(gb|NP_858272) (mxiJ) type III secretion system inner MS ring protein MxiJ [TTSS (VF0118) - Effector delivery system (VFC0086)] [Shigella flexneri 2a str, 301]	0	80.172	0	0	0	0	0	0	0	0	0	0	0	0	0	0	0	0	0	0	0	0	0	0	0	0	0	0	0	0	0	0	0	0	0	0	0	0	0	0	0	0	0	0	0	0	0	0
	VFG001004(gb|NP_858278) (mxiD) type III secretion system secretin MxiD [TTSS (VF0118) - Effector delivery system (VFC0086)] [Shigella flexneri 2a str, 301]	0	75.556	0	0	0	0	0	0	0	0	0	0	0	0	0	0	0	0	0	0	0	0	0	0	0	0	0	0	0	0	0	0	0	0	0	0	0	0	0	0	0	0	0	0	0	0	0	0
	VFG001005(gb|NP_858279) (mxiC) type III secretion system gatekeeper MxiD [TTSS (VF0118) - Effector delivery system (VFC0086)] [Shigella flexneri 2a str, 301]	0	67.787	0	0	0	0	0	0	0	0	0	0	0	0	0	0	0	0	0	0	0	0	0	0	0	0	0	0	0	0	0	0	0	0	0	0	0	0	0	0	0	0	0	0	0	0	0	0
	VFG001006(gb|NP_858280) (mxiA) type III secretion system major export apparatus protein MxiA [TTSS (VF0118) - Effector delivery system (VFC0086)] [Shigella flexneri 2a str, 301]	0	85.131	0	0	0	0	0	0	0	0	0	0	0	0	0	0	0	0	0	0	0	0	0	0	0	0	0	0	0	0	0	0	0	0	0	0	0	0	0	0	0	0	0	0	0	0	0	0
	VFG001007(gb|NP_858281) (spa15) type III secretion system chaparone [TTSS (VF0118) - Effector delivery system (VFC0086)] [Shigella flexneri 2a str, 301]	0	81.955	0	0	0	0	0	0	0	0	0	0	0	0	0	0	0	0	0	0	0	0	0	0	0	0	0	0	0	0	0	0	0	0	0	0	0	0	0	0	0	0	0	0	0	0	0	0
	VFG001008(gb|NP_858282) (spa47) type III secretion system ATPase spa47 [TTSS (VF0118) - Effector delivery system (VFC0086)] [Shigella flexneri 2a str, 301]	0	81.352	0	0	0	0	0	0	0	0	0	0	0	0	0	0	0	0	0	0	0	0	0	0	0	0	0	0	0	0	0	0	0	0	0	0	0	0	0	0	0	0	0	0	0	0	0	0
	VFG001012(gb|NP_858286) (spa24) type III secretion system minor export apparatus protein Spa24 [TTSS (VF0118) - Effector delivery system (VFC0086)] [Shigella flexneri 2a str, 301]	0	83.645	0	0	0	0	0	0	0	0	0	0	0	0	0	0	0	0	0	0	0	0	0	0	0	0	0	0	0	0	0	0	0	0	0	0	0	0	0	0	0	0	0	0	0	0	0	0
	VFG001013(gb|NP_858287) (spa9) type III secretion system minor export apparatus protein Spa9 [TTSS (VF0118) - Effector delivery system (VFC0086)] [Shigella flexneri 2a str, 301]	0	94.118	0	0	0	0	0	0	0	0	0	0	0	0	0	0	0	0	0	0	0	0	0	0	0	0	0	0	0	0	0	0	0	0	0	0	0	0	0	0	0	0	0	0	0	0	0	0
	VFG001014(gb|NP_858288) (spa29) type III secretion system minor export apparatus protein Spa29 [TTSS (VF0118) - Effector delivery system (VFC0086)] [Shigella flexneri 2a str, 301]	0	69.141	0	0	0	0	0	0	0	0	0	0	0	0	0	0	0	0	0	0	0	0	0	0	0	0	0	0	0	0	0	0	0	0	0	0	0	0	0	0	0	0	0	0	0	0	0	0
	VFG001015(gb|NP_858289) (spa40) type III secretion system export apparatus switch protein Spa40 [TTSS (VF0118) - Effector delivery system (VFC0086)] [Shigella flexneri 2a str, 301]	0	77.485	0	0	0	0	0	0	0	0	0	0	0	0	0	0	0	0	0	0	0	0	0	0	0	0	0	0	0	0	0	0	0	0	0	0	0	0	0	0	0	0	0	0	0	0	0	0
	VFG001011(gb|NP_858285) (spa33) type III secretion system C ring protein Spa33 [TTSS (VF0118) - Effector delivery system (VFC0086)] [Shigella flexneri 2a str, 301]	0	60	0	0	0	0	0	0	0	0	0	0	0	0	0	0	0	0	0	0	0	0	0	0	0	0	0	0	0	0	0	0	0	0	0	0	0	0	0	0	0	0	0	0	0	0	0	0
	VFG000986(gb|NP_858260) (ipaC) type III secretion system hydrophilic translocator, pore protein IpaC [TTSS (VF0118) - Effector delivery system (VFC0086)] [Shigella flexneri 2a str, 301]	0	66.567	0	0	0	0	0	0	0	0	0	0	0	0	0	0	0	0	0	0	0	0	0	0	0	0	0	0	0	0	0	0	0	0	0	0	0	0	0	0	0	0	0	0	0	0	0	0
	VFG000987(gb|NP_858261) (ipaB) type III secretion system hydrophilic translocator, pore protein IpaB [TTSS (VF0118) - Effector delivery system (VFC0086)] [Shigella flexneri 2a str, 301]	0	65.345	0	0	0	0	0	0	0	0	0	0	0	0	0	0	0	0	0	0	0	0	0	0	0	0	0	0	0	0	0	0	0	0	0	0	0	0	0	0	0	0	0	0	0	0	0	0
	VFG001003(gb|NP_858277) (mxiE) type III secretion system regulatory protein MxiE [TTSS (VF0118) - Effector delivery system (VFC0086)] [Shigella flexneri 2a str, 301]	0	60.952	0	0	0	0	0	0	0	0	0	0	0	0	0	0	0	0	0	0	0	0	0	0	0	0	0	0	0	0	0	0	0	0	0	0	0	0	0	0	0	0	0	0	0	0	0	0
	VFG000993(gb|NP_858267) (ipgE) type III secretion system chaperone for IpgD [TTSS (VF0118) - Effector delivery system (VFC0086)] [Shigella flexneri 2a str, 301]	0	63.025	0	0	0	0	0	0	0	0	0	0	0	0	0	0	0	0	0	0	0	0	0	0	0	0	0	0	0	0	0	0	0	0	0	0	0	0	0	0	0	0	0	0	0	0	0	0
	VFG000985(gb|NP_858259) (ipaD) type III secretion system hydrophilic translocator, needle tip protein IpaD [TTSS (VF0118) - Effector delivery system (VFC0086)] [Shigella flexneri 2a str, 301]	0	61.562	0	0	0	0	0	0	0	0	0	0	0	0	0	0	0	0	0	0	0	0	0	0	0	0	0	0	0	0	0	0	0	0	0	0	0	0	0	0	0	0	0	0	0	0	0	0
	VFG002041(gb|NP_858211) (ipaH7,8) type III secretion system effector ipaH7,8, E3 ubiquitin ligase [TTSS secreted effectors (VF0978) - Effector delivery system (VFC0086)] [Shigella flexneri 2a str, 301]	0	62.454	0	0	0	0	0	0	0	0	0	0	0	0	0	0	0	0	0	0	0	0	0	0	0	0	0	0	0	0	0	0	0	0	0	0	0	0	0	0	0	0	0	0	0	0	0	0
	VFG002042(gb|NP_858359) (ipaH9,8) type III secretion system effector ipaH9,8, E3 ubiquitin ligase [TTSS secreted effectors (VF0978) - Effector delivery system (VFC0086)] [Shigella flexneri 2a str, 301]	0	90.476	0	0	0	0	0	0	0	0	0	0	0	0	0	0	0	0	0	0	0	0	0	0	0	0	0	0	0	0	0	0	0	0	0	0	0	0	0	0	0	0	0	0	0	0	0	0
	VFG034932(gb|WP_000953022) (nleB1) Type III secretion system effector nleB1 [TTSS secreted effectors (VF1110) - Effector delivery system (VFC0086)] [Escherichia coli O157:H7 str, EDL933]	0	72.121	0	0	0	0	0	0	0	0	0	0	0	0	0	0	0	0	0	0	0	0	0	0	0	0	0	0	0	0	0	0	0	0	0	0	0	0	0	0	0	0	0	0	0	0	0	0
	VFG042218(gb|AAN07916) (cif) Type III secretion system effector Cif, cyclomodulin [TTSS secreted effectors (VF1110) - Effector delivery system (VFC0086)] [Escherichia coli O26 str, C/15333]	0	67.672	0	0	0	0	0	0	0	0	0	0	0	0	0	0	0	0	0	0	0	0	0	0	0	0	0	0	0	0	0	0	0	0	0	0	0	0	0	0	0	0	0	0	0	0	0	0
	VFG012863(gb|NP_707279) (ipaH) invasion plasmid antigen IpaH [TTSS secreted effectors (VF0978) - Effector delivery system (VFC0086)] [Shigella flexneri 2a str, 301]	0	68.959	0	0	0	0	0	0	0	0	0	0	0	0	0	0	0	0	0	0	0	0	0	0	0	0	0	0	0	0	0	0	0	0	0	0	0	0	0	0	0	0	0	0	0	0	0	0
	VFG034754(gb|WP_000081129) (espL1) Type III secretion system effector espL1 [TTSS secreted effectors (VF1110) - Effector delivery system (VFC0086)] [Escherichia coli O157:H7 str, EDL933]	0	0	0	0	0	0	0	0	0	0	0	0	0	0	0	0	0	0	0	0	0	0	0	0	0	0	0	0	0	0	0	0	0	0	0	0	0	0	0	0	0	0	0	0	0	0	0	0
	VFG034866(gb|WP_000900547) (espX4) Type III secretion system effector EspX4 [TTSS secreted effectors (VF1110) - Effector delivery system (VFC0086)] [Escherichia coli O157:H7 str, EDL933]	0	0	0	0	0	0	0	0	0	0	0	0	0	0	0	0	0	0	0	0	0	0	0	0	0	0	0	0	0	0	0	0	0	0	0	0	0	0	0	0	0	0	0	0	0	0	0	0
T6SS	VFG041096(gb|NP_459269) (STM0272) ClpV1 family T6SS ATPase [SCI (Salmonella centrisome island) (VF0974) - Effector delivery system (VFC0086)] [Salmonella enterica subsp, enterica serovar Typhimurium str, LT2]	84.282	84.282	84.282	84.282	84.396	84.282	84.282	84.282	84.282	84.282	84.169	84.282	84.282	84.282	84.282	84.396	84.282	84.396	84.396	84.169	84.282	84.396	0	84.169	84.282	0	84.169	84.282	84.169	0	84.282	84.169	84.282	84.396	84.396	84.396	84.282	84.282	84.396	84.282	84.396	84.282	84.282	84.282	84.282	84.282	84.282	84.282
	VFG041097(gb|NP_459270) (STM0273) type VI secretion system-associated protein [SCI (Salmonella centrisome island) (VF0974) - Effector delivery system (VFC0086)] [Salmonella enterica subsp, enterica serovar Typhimurium str, LT2]	91.729	93.605	93.605	93.605	93.605	93.605	93.605	93.605	93.605	93.605	93.605	93.605	0	93.605	93.605	93.605	93.605	93.605	93.605	93.605	93.605	93.605	0	0	93.605	0	93.605	93.605	93.605	0	93.605	93.605	93.605	93.605	93.605	93.605	93.605	93.605	93.605	93.605	93.605	93.605	93.605	93.605	93.605	93.605	93.605	93.605
	VFG041098(gb|NP_459271) (STM0274) EvpB family type VI secretion protein [SCI (Salmonella centrisome island) (VF0974) - Effector delivery system (VFC0086)] [Salmonella enterica subsp, enterica serovar Typhimurium str, LT2]	93.254	93.056	93.452	93.452	93.452	93.452	93.452	93.452	93.452	93.452	0	92.857	93.452	93.452	93.452	93.452	93.452	93.452	93.452	93.452	93.452	93.452	0	93.452	93.452	0	93.452	93.452	93.452	0	93.452	93.452	93.452	93.452	93.452	93.452	93.452	93.452	93.452	93.452	93.452	93.452	93.452	93.452	93.452	93.452	93.452	93.452
	VFG041100(gb|NP_459274) (STM0276) Hcp1 family type VI secretion system effector [SCI (Salmonella centrisome island) (VF0974) - Effector delivery system (VFC0086)] [Salmonella enterica subsp, enterica serovar Typhimurium str, LT2]	95.031	95.031	94.41	95.031	95.031	95.031	94.41	94.41	94.41	95.031	95.031	95.031	95.031	95.031	95.031	0	95.031	0	0	95.031	95.031	95.031	0	95.031	95.031	0	94.41	95.031	95.031	0	95.031	95.031	95.031	95.031	95.031	95.031	95.031	95.031	95.031	95.031	95.031	95.031	95.031	95.031	95.031	95.031	95.031	95.031
	VFG041104(gb|NP_459278) (STM0280) type VI secretion system-associated lipoprotein [SCI (Salmonella centrisome island) (VF0974) - Effector delivery system (VFC0086)] [Salmonella enterica subsp, enterica serovar Typhimurium str, LT2]	74.302	74.302	73.743	74.302	74.302	74.302	74.302	74.302	74.302	74.302	74.302	74.302	74.302	74.302	74.302	74.302	74.302	74.302	74.302	73.743	73.743	73.743	0	74.86	74.302	0	73.743	74.302	74.302	0	74.302	74.302	74.302	74.302	74.302	74.302	74.302	74.302	74.302	74.302	74.302	74.302	74.302	74.302	74.302	74.302	74.302	74.302
	VFG041105(gb|NP_459279) (STM0281) type VI secretion system-associated protein [SCI (Salmonella centrisome island) (VF0974) - Effector delivery system (VFC0086)] [Salmonella enterica subsp, enterica serovar Typhimurium str, LT2]	85.459	85.235	85.459	85.459	85.459	85.459	85.459	85.459	85.459	85.459	85.235	85.459	85.459	85.235	85.235	85.459	85.459	85.459	85.459	85.459	85.459	85.235	0	85.459	0	0	85.235	85.459	85.459	0	85.459	85.459	85.459	85.459	85.459	85.459	85.459	85.459	85.459	85.459	85.459	85.459	85.235	85.459	85.459	85.459	85.459	85.459
	VFG041113(gb|NP_459287) (STM0289) type VI secretion protein Vgr [SCI (Salmonella centrisome island) (VF0974) - Effector delivery system (VFC0086)] [Salmonella enterica subsp, enterica serovar Typhimurium str, LT2]	76.529	80.247	76.529	76.364	76.529	76.364	76.529	76.529	85.014	85.15	80.11	85.15	84.877	84.605	84.605	85.014	85.014	76.529	76.529	85.014	85.014	76.529	76.529	76.529	85.15	76.529	84.877	76.364	76.529	76.529	76.529	76.364	76.529	85.014	76.529	85.014	76.529	85.014	76.529	76.529	76.529	76.529	84.741	76.529	76.529	76.529	85.15	85.15
	VFG041092(gb|NP_459265) (STM0268) type VI secretion protein [SCI (Salmonella centrisome island) (VF0974) - Effector delivery system (VFC0086)] [Salmonella enterica subsp, enterica serovar Typhimurium str, LT2]	89.633	89.633	89.633	89.314	89.314	89.474	89.633	89.633	89.633	89.314	0	89.633	89.633	89.633	89.633	89.314	89.155	89.314	89.314	89.633	89.633	89.633	0	89.633	89.155	0	89.633	88.328	89.155	0	89.314	89.155	89.474	89.314	89.314	89.314	89.474	89.474	89.314	89.474	89.314	89.474	89.314	89.633	89.633	89.633	89.155	89.155
	VFG048632(gb|WP_004176434) (vipA/tssB) type VI secretion system contractile sheath small subunit VipA [T6SS (VF0569) - Effector delivery system (VFC0086)] [Klebsiella pneumoniae subsp, pneumoniae NTUH-K2044]	70.552	72.393	0	72.393	71.166	72.393	0	0	0	0	0	0	0	71.779	71.779	71.166	0	0	0	72.393	71.779	0	0	72.393	70.552	0	0	0	72.393	0	0	72.393	72.393	71.166	70.552	70.552	0	0	70.552	0	70.552	0	71.779	0	72.393	69.939	69.939	69.939
	VFG048643(gb|WP_014907727) (vipB/tssC) type VI secretion system contractile sheath large subunit VipB [T6SS (VF0569) - Effector delivery system (VFC0086)] [Klebsiella pneumoniae subsp, pneumoniae NTUH-K2044]	82.101	82.296	0	0	0	0	0	0	0	0	0	0	0	0	0	0	0	0	0	0	0	0	0	0	81.907	0	82.101	0	82.296	0	0	82.296	81.907	82.101	82.101	82.101	0	0	82.101	0	82.101	0	81.712	0	82.101	82.101	82.296	82.296
	VFG048687(gb|WP_002902160) (hcp/tssD) type VI secretion system protein, Hcp family [T6SS (VF0569) - Effector delivery system (VFC0086)] [Klebsiella pneumoniae subsp, pneumoniae NTUH-K2044]	95.092	96.319	0	0	0	0	0	0	0	0	0	0	0	0	0	0	0	0	0	0	0	0	0	0	95.092	0	96.933	0	96.933	0	0	96.933	95.092	95.092	95.092	95.092	0	0	95.092	0	95.092	0	95.092	0	95.092	95.092	95.092	95.092
	VFG048697(gb|WP_015874721) (clpV/tssH) type VI secretion system ATPase TssH [T6SS (VF0569) - Effector delivery system (VFC0086)] [Klebsiella pneumoniae subsp, pneumoniae NTUH-K2044]	76.411	81.684	0	0	0	0	0	0	0	0	0	0	0	0	0	0	0	0	0	0	0	0	0	0	76.749	0	81.684	0	81.797	0	0	81.797	77.045	77.537	77.537	77.537	0	0	77.537	0	77.537	0	77.019	0	76.862	76.862	76.637	76.637
	VFG048762(gb|WP_015874732) (impA/tssA) type VI secretion system protein TssA [T6SS (VF0569) - Effector delivery system (VFC0086)] [Klebsiella pneumoniae subsp, pneumoniae NTUH-K2044]	65.169	0	0	0	0	0	0	0	0	0	0	0	0	0	0	0	0	0	0	0	0	0	0	0	0	0	65.169	0	0	0	0	0	60.075	0	0	0	0	0	0	0	0	0	0	0	0	0	0	0
	VFG048771(gb|WP_004190505) (tssF) type VI secretion system baseplate subunit TssF [T6SS (VF0569) - Effector delivery system (VFC0086)] [Klebsiella pneumoniae subsp, pneumoniae NTUH-K2044]	64.444	0	0	0	0	0	0	0	0	0	0	0	0	0	0	0	0	0	0	0	0	0	0	0	0	0	0	0	0	0	0	0	60.781	0	0	0	0	0	0	0	0	0	60.951	0	0	0	0	0
	VFG049911(gb|WP_000393837) (tssF) Type VI secretion system protein TssF [T6SS (VF0579) - Effector delivery system (VFC0086)] [Shigella sonnei Ss046]	0	0	0	0	0	0	0	0	0	0	0	0	0	0	0	0	0	0	0	0	0	0	0	0	0	0	0	0	0	0	0	0	0	0	0	0	0	0	0	0	0	0	0	0	0	0	0	0
Invasion	VFG001443(gb|AAF37887) (ompA) outer membrane protein A [OmpA (VF0236) - Invasion (VFC0083)] [Escherichia coli O18:K1:H7 str, RS218]	95.714	95.714	95.714	95.714	95.714	95.714	95.714	95.714	95.714	95.714	95.714	95.714	95.714	95.714	95.714	95.64	95.714	95.714	95.714	95.714	95.714	95.714	95.429	95.714	95.714	95.714	95.714	95.714	95.714	95.714	95.714	95.714	95.714	95.714	95.714	95.714	95.429	95.429	95.714	95.429	95.714	95.429	95.714	95.714	95.714	95.714	95.714	95.714
	VFG034679(gb|WP_000074207) (ibeB) Cu(+)/Ag(+) efflux RND transporter outer membrane channel CusC [Ibes (VF0237) - Invasion (VFC0083)] [Escherichia coli O45:K1:H7 str, S88]	95	95	95.217	95.217	95.217	95.217	95.217	95.217	95.217	95	95.217	95.217	94.783	95	95	95.217	95	95.217	95.217	95.217	95	95.217	95.217	95	95.217	95.217	95	95.217	95.217	95.217	95.217	95	95.217	95.217	95.217	95.217	95	95	95.217	95	95.217	95	95.435	94.783	95.217	95.217	95.217	95.217
	VFG034721(gb|WP_000556298) (ibeC) phosphoethanolamine transferase CptA [Ibes (VF0237) - Invasion (VFC0083)] [Escherichia coli O45:K1:H7 str, S88]	98.787	98.44	98.614	98.614	98.614	98.614	98.614	98.614	98.614	98.614	98.787	98.787	98.614	98.787	98.787	98.614	98.614	98.614	98.614	98.787	98.787	98.614	98.787	98.787	98.614	98.787	98.614	98.787	98.787	98.787	98.787	98.787	98.787	98.614	98.614	98.614	98.614	98.614	98.614	98.614	98.614	98.614	98.614	98.614	98.787	98.787	98.614	98.614
	IbeA ( E. coli O83:H1 str. NRG 857C (AIEC))	96.3	0	0	96.5	0	96.3	0	0	0	0	96.1	0	96.3	0	0		98.49	0	0	96.3	96.3	0	0	96	96.5	96.5	96.2	0	96.2	96.5	96.5	96.3	0	0	0	0	96.2	96.3	0	96.3	0	96.3	0	96.2	0	0	96.5	96.5
	VFG050157(gb|WP_001331698) (kpsF) Polysialic acid capsule expression protein [K1 capsule (VF0239) - Invasion (VFC0083)] [Escherichia coli O45:K1:H7 str, S88]	0	0	97.859	97.859	97.859	97.859	97.859	97.859	97.859	98.165	97.859	97.859	97.859	97.859	97.859	97.859	97.859	99.694	99.694	97.859	0	97.554	97.859	97.859	0	0	0	0	0	0	0	0	97.859	0	0	0	98.165	98.165	0	98.165	0	98.165	97.859	97.859	97.859	97.859	97.859	97.859
	VFG050158(gb|WP_000905916) (kpsE) Capsule polysaccharide export inner-membrane protein [K1 capsule (VF0239) - Invasion (VFC0083)] [Escherichia coli O45:K1:H7 str, S88]	0	0	98.168	97.906	98.168	98.168	98.168	98.168	98.168	98.168	98.168	98.168	98.168	98.168	98.168	98.168	98.168	99.476	99.476	98.168	0	98.168	98.168	98.168	0	0	0	0	0	0	0	0	98.168	0	0	0	98.383	98.383	0	98.383	0	98.383	98.168	98.168	98.168	98.168	97.906	97.906
	VFG050159(gb|WP_001331697) (kpsD) Polysialic acid transport protein precursor [K1 capsule (VF0239) - Invasion (VFC0083)] [Escherichia coli O45:K1:H7 str, S88]	0	0	98.566	98.746	98.387	98.566	98.566	98.566	98.566	98.566	98.566	98.566	98.566	98.566	98.566	98.387	98.566	99.642	99.642	98.566	0	98.566	98.566	98.746	0	0	0	0	0	0	0	0	98.566	0	0	0	98.566	98.566	0	98.566	0	98.566	98.566	98.566	98.566	98.566	98.746	98.746
	VFG050160(gb|WP_000030755) (kpsU) 3-deoxy-manno-octulosonate cytidylyltransferase [K1 capsule (VF0239) - Invasion (VFC0083)] [Escherichia coli O45:K1:H7 str, S88]	0	0	96.748	96.341	96.748	96.748	96.748	96.748	96.748	97.154	96.748	96.748	96.748	97.154	97.154	96.748	95.935	100	100	96.341	0	96.748	97.154	96.341	0	0	0	0	0	0	0	0	97.154	0	0	0	96.748	96.748	0	96.748	0	96.748	96.748	96.748	97.154	97.154	96.341	96.341
	VFG050161(gb|WP_000579525) (kpsC) Capsule polysaccharide export protein [K1 capsule (VF0239) - Invasion (VFC0083)] [Escherichia coli O45:K1:H7 str, S88]	0	0	95.556	95.111	96.296	96.296	95.556	95.556	95.556	96.148	94.065	94.963	96.296	95.556	95.556	96.296	95.259	97.778	97.778	95.259	0	95.407	95.259	95.704	0	0	0	0	0	0	0	0	95.556	0	0	0	95.111	95.111	0	95.111	0	95.111	95.556	96.148	95.556	95.556	95.259	95.259
	VFG050162(gb|WP_001161829) (kpsS) Capsule polysaccharide export protein [K1 capsule (VF0239) - Invasion (VFC0083)] [Escherichia coli O45:K1:H7 str, S88]	0	0	96.709	98.21	97.215	98.205	96.709	96.709	96.709	97.949	94.859	98.21	97.71	97.954	97.954	98.438	0	98.972	98.972	96.97	0	97.698	97.949	97.455	0	0	0	0	0	0	0	0	97.71	0	0	0	98.718	98.718	0	98.718	0	98.718	96.97	97.71	97.455	97.455	97.468	97.468
	VFG050168(gb|WP_000590258) (kpsT) Polysialic acid transport ATP-binding protein [K1 capsule (VF0239) - Invasion (VFC0083)] [Escherichia coli O45:K1:H7 str, S88]	0	0	71.689	100	72.685	73.488	71.689	71.689	71.689	71.628	0	71.689	71.101	72.558	72.558	73.786	72.558	71.163	71.163	71.56	0	68.493	71.101	71.56	0	0	0	0	0	0	0	0	71.56	0	0	0	71.628	71.628	0	71.628	0	71.628	71.56	71.101	71.56	71.56	71.759	71.759
	VFG050169(gb|WP_000124301) (kpsM) Polysialic acid transport protein [K1 capsule (VF0239) - Invasion (VFC0083)] [Escherichia coli O45:K1:H7 str, S88]	0	0	95.736	100	97.674	66.279	95.736	95.736	95.736	97.674	0	95.736	97.287	96.124	96.124	97.674	96.512	98.062	98.062	76.172	0	89.922	97.674	95.736	0	0	0	0	0	0	0	0	95.736	0	0	0	97.287	97.287	0	97.287	0	97.287	76.172	97.287	95.736	95.736	97.287	97.287
	VFG050163(gb|WP_000197083) (neuE) polysialic acid biosynthesis protein [K1 capsule (VF0239) - Invasion (VFC0083)] [Escherichia coli O45:K1:H7 str, S88]	0	0	0	98.691	0	0	0	0	0	0	0	0	0	0	0	0	0	0	0	0	0	0	0	0	0	0	0	0	0	0	0	0	0	0	0	0	0	0	0	0	0	0	0	0	0	0	0	0
	VFG050164(gb|WP_000723250) (neuC) UDP-N-acetylglucosamine 2-epimerase [K1 capsule (VF0239) - Invasion (VFC0083)] [Escherichia coli O45:K1:H7 str, S88]	0	0	0	99.744	0	0	0	0	0	0	0	0	0	0	0	0	0	0	0	0	0	0	0	0	0	0	0	0	0	0	0	0	0	0	0	0	0	0	0	0	0	0	0	0	0	0	0	0
	VFG050165(gb|WP_001259305) (neuA) N-acylneuraminate cytidylyltransferase [K1 capsule (VF0239) - Invasion (VFC0083)] [Escherichia coli O45:K1:H7 str, S88]	0	0	0	99.761	0	0	0	0	0	0	0	0	0	0	0	0	0	0	0	0	0	0	0	0	0	0	0	0	0	0	0	0	0	0	0	0	0	0	0	0	0	0	0	0	0	0	0	0
	VFG050166(gb|WP_000066003) (neuB) N-acylneuraminate-9-phosphate synthase [K1 capsule (VF0239) - Invasion (VFC0083)] [Escherichia coli O45:K1:H7 str, S88]	0	0	0	99.422	0	0	0	0	0	0	0	0	0	0	0	0	0	0	0	0	0	0	0	0	0	0	0	0	0	0	0	0	0	0	0	0	0	0	0	0	0	0	0	0	0	0	0	0
	VFG050167(gb|WP_000038461) (neuD) NeuD protein involved in sialic acid synthesis [K1 capsule (VF0239) - Invasion (VFC0083)] [Escherichia coli O45:K1:H7 str, S88]	0	0	0	99.517	0	0	0	0	0	0	0	0	0	0	0	0	0	0	0	0	0	0	0	0	0	0	0	0	0	0	0	0	0	0	0	0	0	0	0	0	0	0	0	0	0	0	0	0
	VFG001444(gb|AAG10151) (aslA) putative arylsulfatase [AslA (VF0238) - Invasion (VFC0083)] [Escherichia coli O18:K1:H7 str, RS218]	96.544	95.896	96.976	96.112	96.328	95.896	97.26	97.26	96.976	95.896	96.112	96.328	96.112	95.68	95.68	96.328	95.032	96.328	96.328	96.112	95.68	96.328	96.328	96.328	96.112	95.464	95.68	0	96.328	95.464	95.464	96.328	96.328	96.328	96.328	96.328	96.328	96.328	96.328	96.328	96.328	96.328	95.464	96.112	96.112	96.112	96.112	96.112
	VFG001445(gb|AAA92657) (AAA92657) unknown protein [TraJ (VF0241) - Invasion (VFC0083)] [Escherichia coli]	0	0	0	0	0	0	0	0	0	0	98.492	0	0	0	0	0	0	0	0	0	0	0	0	0	0	0	0	0	0	0	0	0	0	0	0	0	0	0	0	0	0	0	0	0	0	0	93	93
Other	VFG000077(gb|NP_465991) (clpP) ATP-dependent Clp protease proteolytic subunit [ClpP (VF0074) - Stress survival (VFC0282)] [Listeria monocytogenes EGD-e]	66.495	66.495	66.495	66.495	66.495	66.495	66.495	66.495	66.495	66.495	66.495	66.495	66.495	66.495	66.495	66.495	66.495	66.495	66.495	66.495	66.495	66.495	66.495	66.495	66.495	66.495	66.495	66.495	66.495	66.495	66.495	66.495	66.495	66.495	66.495	66.495	66.495	66.495	66.495	66.495	66.495	66.495	66.495	66.495	66.495	66.495	66.495	66.495
	VFG000331(gb|WP_005693548) (rfaE) ADP-heptose synthase [LOS (VF0044) - Immune modulation (VFC0258)] [Haemophilus influenzae Rd KW20]	71.245	71.245	71.245	71.245	71.245	71.245	71.245	71.245	71.245	71.03	71.245	71.245	71.245	71.245	71.245	71.245	71.245	71.245	71.245	71.245	71.245	71.245	71.245	71.245	71.245	71.245	71.245	71.245	71.245	71.245	71.245	71.245	71.245	71.245	71.245	71.245	71.245	71.245	71.245	71.245	71.245	71.245	71.245	71.245	71.245	71.245	71.245	71.245
	VFG000332(gb|WP_005632797) (rfaD) ADP-L-glycero-D-mannoheptose-6-epimerase [LOS (VF0044) - Immune modulation (VFC0258)] [Haemophilus influenzae Rd KW20]	78.247	78.247	78.247	78.247	78.247	78.247	78.247	78.247	78.247	78.247	78.247	78.247	78.247	78.247	78.247	78.247	78.247	78.247	78.247	78.247	78.247	78.247	78.247	78.247	78.247	78.247	78.247	78.247	78.247	78.247	78.247	78.247	78.247	78.247	78.247	78.247	78.247	78.247	78.247	78.247	78.247	78.247	78.247	78.247	78.247	78.247	78.247	78.247
	VFG001381(gb|YP_177728) (icl) Isocitrate lyase Icl (isocitrase) (isocitratase) [Isocitrate lyase (VF0253) - Others (VFC0346)] [Mycobacterium tuberculosis H37Rv]	62.295	62.529	62.295	62.295	62.295	62.295	62.061	62.061	62.295	62.295	62.295	62.295	62.295	62.295	62.295	62.295	62.295	62.295	62.295	62.295	62.295	62.295	62.295	62.295	62.295	62.295	62.295	62.295	62.295	62.295	62.295	62.295	62.295	62.295	62.295	62.295	62.295	62.295	62.295	62.295	62.295	62.295	62.295	62.295	62.295	62.295	62.295	62.295
	VFG001867(gb|WP_016357051) (sodB) superoxide dismutase [SodB (VF0169) - Stress survival (VFC0282)] [Legionella pneumophila subsp, pneumophila str, Philadelphia 1]	67.539	67.539	67.539	67.539	67.539	67.539	67.539	67.539	67.016	67.539	67.539	67.539	67.539	67.539	67.539	67.539	67.539	67.539	67.539	67.539	67.539	67.539	67.539	67.539	67.539	67.539	67.539	67.539	67.539	67.539	67.539	67.539	67.539	67.539	67.539	67.539	67.539	67.539	67.539	67.539	67.539	67.539	67.539	67.539	67.539	67.539	67.539	67.539
	VFG049133(gb|WP_004177236) (acrA) acriflavine resistance protein A [AcrAB (VF0568) - Antimicrobial activity/Competitive advantage (VFC0325)] [Klebsiella pneumoniae subsp, pneumoniae NTUH-K2044]	68.449	68.533	68.267	68.449	68.449	68.267	83.375	83.375	68.533	68.533	68.533	68.533	68.533	68.533	68.533	68.449	83.375	68.449	68.449	68.449	68.533	68.449	68.182	68.533	68.449	68.182	83.375	83.375	68.182	83.375	68.182	68.533	68.533	68.449	68.449	83.375	83.375	68.267	83.375	68.267	68.449	83.375	68.182	68.533	68.533	68.533	83.375	83.375
[truncated: 4 more columns]
